# Supplementary material for: 2-[4-(Diethyl­amino)­benzyl­idene]malono­nitrile
Source: Acta Crystallogr Sect E Struct Rep Online. 2011 May 28;67(Pt 6):o1556. doi: 10.1107/S1600536811019295 (PMC3120336; doi:10.1107/S1600536811019295)
Supplement: Supplementary file 1 [file e-67-o1556-sup1.cif]

##############################################################################
#                                                                            #
# This CIF contains the data in a paper accepted for publication in          #
# Acta Crystallographica Section E. It conforms to the requirements of       #
# Notes for Authors for Acta Crystallographica Section E, and has been       #
# peer reviewed under the auspices of the IUCr Commission on Journals.       #
#                                                                            #
# Full details of the Crystallographic Information File format               #
# are given in the paper "The Crystallographic Information File (CIF):       #
# a New Standard Archive File for Crystallography" by S. R. Hall, F. H.      #
# Allen and I. D. Brown [Acta Cryst. (1991), A47, 655-685].                  #
#                                                                            #
# The current version of the core CIF dictionary is obtainable from          #
# ftp://ftp.iucr.org/pub/cif_core.dic.                                       #
#                                                                            #
# Software is freely available for graphical display of the structure(s)     #
# in this CIF. For information consult the CIF software page                 #
# http://www.iucr.org/resources/cif/software.                                #
#                                                                            #
# This file may be used for bona fide research purposes within the           #
# scientific community so long as proper attribution is given to the journal # 
# article from which it was obtained.                                        #
#                                                                            #
##############################################################################
data_I
_audit_creation_method
;
  Olex2 1.1
  (compiled 2011.02.15 svn.r1672, GUI svn.r3494)
;
_chemical_name_systematic
;
2-{[4-(diethylamino)phenyl]methylidene}propanedinitrile
;
_chemical_name_common
;
2-[4-(Diethylamino)benzylidene]malononitrile
;
_chemical_formula_moiety     'C14 H15 N3'
_chemical_formula_sum     'C14 H15 N3'
_chemical_formula_iupac     'C14 H15 N3'
_chemical_formula_weight     225.29
_chemical_melting_point     ?
_space_group_crystal_system     monoclinic
_space_group_name_H-M_alt     'P 21/n'
_space_group_name_Hall     '-P 2yn'
loop_
    _space_group_symop_id
    _space_group_symop_operation_xyz
    1 'x, y, z'
    2 '-x+1/2, y+1/2, -z+1/2'
    3 '-x, -y, -z'
    4 'x-1/2, -y-1/2, z-1/2'
_cell_length_a     9.2187(2)
_cell_length_b     9.4914(2)
_cell_length_c     14.5384(4)
_cell_angle_alpha     90.00
_cell_angle_beta     97.846(2)
_cell_angle_gamma     90.00
_cell_volume     1260.17(6)
_cell_formula_units_Z     4
_cell_measurement_reflns_used     4336
_cell_measurement_theta_min     3.0892
_cell_measurement_theta_max     29.1855
_cell_measurement_temperature     150.0
_exptl_crystal_description     block
_exptl_crystal_colour     red
_exptl_crystal_size_max     0.30
_exptl_crystal_size_mid     0.25
_exptl_crystal_size_min     0.20
_exptl_crystal_density_diffrn     1.187
_exptl_crystal_density_meas     ?
_exptl_crystal_density_method     'not measured'
_exptl_crystal_F_000     480
_exptl_absorpt_coefficient_mu     0.073
_exptl_absorpt_correction_type     multi-scan
_exptl_absorpt_process_details
;
(CrysAlis PRO; Oxford Diffraction, 2006)
;
_exptl_absorpt_correction_T_min     0.99658
_exptl_absorpt_correction_T_max     1.00000
_exptl_special_details
;
CrysAlisPro, Version 1.171.34.40.
Empirical absorption correction using spherical harmonics,
 implemented in SCALE3 ABSPACK scaling algorithm
(Oxford Diffraction, 2006).
;
_diffrn_ambient_temperature     150.0
_diffrn_radiation_type     'Mo K\a'
_diffrn_radiation_wavelength     0.7107
_diffrn_radiation_monochromator     graphite
_diffrn_measurement_device_type     'Oxford Diffraction Xcalibur Eos'
_diffrn_measurement_method     '\w scans'
_diffrn_detector_area_resol_mean     16.0874
_diffrn_reflns_number     10075
_diffrn_reflns_av_R_equivalents     0.0224
_diffrn_reflns_theta_min     3.10
_diffrn_reflns_theta_max     26.37
_diffrn_reflns_theta_full     26.37
_diffrn_measured_fraction_theta_max     0.998
_diffrn_measured_fraction_theta_full     0.998
_diffrn_reflns_limit_h_min     -11
_diffrn_reflns_limit_h_max     11
_diffrn_reflns_limit_k_min     -11
_diffrn_reflns_limit_k_max     11
_diffrn_reflns_limit_l_min     -15
_diffrn_reflns_limit_l_max     18
_diffrn_standards_number     ?
_diffrn_standards_interval_count     ?
_diffrn_standards_interval_time     ?
_diffrn_standards_decay_%     ?
_refine_special_details
;
Refinement of <i>F</i>^2^ against ALL reflections. The weighted <i>R</i>-factor
<i>wR</i> and goodness of fit <i>S</i> are based on <i>F</i>^2^, conventional
<i>R</i>-factors <i>R</i> are based on <i>F</i>, with <i>F</i> set to zero for
negative <i>F</i>^2^. The threshold expression of <i>F</i>^2^ >
\s(<i>F</i>^2^) is used only for calculating <i>R</i>-factors(gt) <i>etc</i>.
and is not relevant to the choice of reflections for refinement.
<i>R</i>-factors based on <i>F</i>^2^ are statistically about twice as large
as those based on <i>F</i>, and <i>R</i>- factors based on ALL data will be
even larger.
;
_reflns_number_total     2577
_reflns_number_gt     2151
_reflns_threshold_expression     I>2sigma(I)
_refine_ls_structure_factor_coef     Fsqd
_refine_ls_matrix_type     full
_refine_ls_R_factor_all     0.0472
_refine_ls_R_factor_gt     0.0378
_refine_ls_wR_factor_gt     0.0884
_refine_ls_wR_factor_ref     0.0946
_refine_ls_goodness_of_fit_ref     1.034
_refine_ls_restrained_S_all     1.034
_refine_ls_number_reflns     2577
_refine_ls_number_parameters     156
_refine_ls_number_restraints     0
_refine_ls_hydrogen_treatment     constr
_refine_ls_weighting_scheme     calc
_refine_ls_weighting_details
         'calc w=1/[\s^2^(Fo^2^)+(0.0409P)^2^+0.2819P] where P=(Fo^2^+2Fc^2^)/3'
_atom_sites_solution_hydrogens     geom
_atom_sites_solution_primary     direct
_atom_sites_solution_secondary     difmap
_refine_ls_shift/su_max     0.000
_refine_ls_shift/su_mean     0.000
_refine_diff_density_max     0.179
_refine_diff_density_min     -0.178
_refine_ls_extinction_method     none
_refine_ls_extinction_coef     ?
loop_
    _atom_type_symbol
    _atom_type_description
    _atom_type_scat_dispersion_real
    _atom_type_scat_dispersion_imag
    _atom_type_scat_source
    'C' 'C' 0.0033 0.0016
                         'International Tables Vol C Tables 4.2.6.8 and 6.1.1.4'
    'H' 'H' 0.0000 0.0000
                         'International Tables Vol C Tables 4.2.6.8 and 6.1.1.4'
    'N' 'N' 0.0061 0.0033
                         'International Tables Vol C Tables 4.2.6.8 and 6.1.1.4'
_computing_data_collection
;
CrysAlis PRO (Oxford Diffraction, 2006)
;
_computing_cell_refinement
;
CrysAlis PRO (Oxford Diffraction, 2006)
;
_computing_data_reduction
;
CrysAlis PRO (Oxford Diffraction, 2006)
;
_computing_structure_solution     'SHELXS97 (Sheldrick, 2008)'
_computing_structure_refinement     'SHELXL97 (Sheldrick, 2008)'
_computing_molecular_graphics
;
OLEX2 (Dolomanov <i>et al.</i>, 2009) and Mercury (Macrae <i>et al.</i>,
2006)
;
_computing_publication_material
;
OLEX2 (Dolomanov <i>et al.</i>, 2009)
;
loop_
    _atom_site_type_symbol
    _atom_site_label
    _atom_site_fract_x
    _atom_site_fract_y
    _atom_site_fract_z
    _atom_site_U_iso_or_equiv
    _atom_site_adp_type
    _atom_site_calc_flag
    _atom_site_refinement_flags
    _atom_site_occupancy
    _atom_site_symmetry_multiplicity
    _atom_site_disorder_assembly
    _atom_site_disorder_group
    N N1 0.56613(12) 0.33522(13) -0.14324(8) 0.0415(3) Uani d . 1 1 . .
    N N6 0.83063(12) -0.04260(12) -0.12289(8) 0.0361(3) Uani d . 1 1 . .
    N N13 0.92323(11) 0.75238(10) 0.22772(7) 0.0252(2) Uani d . 1 1 . .
    C C2 0.66785(13) 0.27997(13) -0.10553(8) 0.0270(3) Uani d . 1 1 . .
    C C3 0.79456(12) 0.20766(12) -0.06038(8) 0.0235(3) Uani d . 1 1 . .
    C C4 0.81521(13) 0.06912(13) -0.09534(8) 0.0265(3) Uani d . 1 1 . .
    C C5 0.89198(12) 0.25873(12) 0.01132(8) 0.0230(3) Uani d . 1 1 . .
    H H5 0.9718 0.1975 0.0308 0.028 Uiso calc R 1 1 . .
    C C7 0.89497(12) 0.38735(12) 0.06192(8) 0.0214(3) Uani d . 1 1 . .
    C C8 0.78864(12) 0.49489(12) 0.04813(8) 0.0224(3) Uani d . 1 1 . .
    H H8 0.7087 0.4849 -0.0001 0.027 Uiso calc R 1 1 . .
    C C9 1.01290(12) 0.40925(13) 0.13344(8) 0.0243(3) Uani d . 1 1 . .
    H H9 1.0866 0.3390 0.1445 0.029 Uiso calc R 1 1 . .
    C C10 0.79762(12) 0.61324(12) 0.10229(8) 0.0228(3) Uani d . 1 1 . .
    H H10 0.7229 0.6825 0.0916 0.027 Uiso calc R 1 1 . .
    C C11 1.02484(12) 0.52810(12) 0.18741(8) 0.0242(3) Uani d . 1 1 . .
    H H11 1.1067 0.5391 0.2341 0.029 Uiso calc R 1 1 . .
    C C12 0.91658(12) 0.63493(12) 0.17440(8) 0.0213(3) Uani d . 1 1 . .
    C C14 0.79952(13) 0.85020(13) 0.22449(8) 0.0289(3) Uani d . 1 1 . .
    H H14A 0.7991 0.8920 0.2868 0.035 Uiso calc R 1 1 . .
    H H14B 0.7071 0.7969 0.2088 0.035 Uiso calc R 1 1 . .
    C C15 1.05037(13) 0.78608(14) 0.29599(8) 0.0297(3) Uani d . 1 1 . .
    H H15A 1.0639 0.8896 0.2984 0.036 Uiso calc R 1 1 . .
    H H15B 1.1390 0.7440 0.2756 0.036 Uiso calc R 1 1 . .
    C C16 0.80443(16) 0.96798(14) 0.15436(10) 0.0398(3) Uani d . 1 1 . .
    H H16A 0.8031 0.9276 0.0922 0.060 Uiso calc R 1 1 . .
    H H16B 0.8942 1.0230 0.1705 0.060 Uiso calc R 1 1 . .
    H H16C 0.7191 1.0294 0.1551 0.060 Uiso calc R 1 1 . .
    C C17 1.03529(16) 0.73264(17) 0.39255(9) 0.0412(4) Uani d . 1 1 . .
    H H17A 1.0252 0.6298 0.3911 0.062 Uiso calc R 1 1 . .
    H H17B 0.9484 0.7748 0.4135 0.062 Uiso calc R 1 1 . .
    H H17C 1.1225 0.7588 0.4354 0.062 Uiso calc R 1 1 . .
loop_
    _atom_site_aniso_label
    _atom_site_aniso_U_11
    _atom_site_aniso_U_22
    _atom_site_aniso_U_33
    _atom_site_aniso_U_12
    _atom_site_aniso_U_13
    _atom_site_aniso_U_23
    N1 0.0354(6) 0.0428(7) 0.0425(7) 0.0053(6) -0.0081(5) -0.0064(6)
    N6 0.0351(6) 0.0291(6) 0.0418(7) 0.0014(5) -0.0031(5) -0.0078(5)
    N13 0.0280(5) 0.0248(5) 0.0219(5) 0.0033(4) 0.0001(4) -0.0032(4)
    C2 0.0278(6) 0.0263(6) 0.0262(7) -0.0020(5) 0.0011(5) -0.0047(5)
    C3 0.0252(6) 0.0226(6) 0.0226(6) -0.0006(5) 0.0034(5) -0.0002(5)
    C4 0.0244(6) 0.0276(7) 0.0263(6) -0.0016(5) -0.0012(5) -0.0006(5)
    C5 0.0229(6) 0.0214(6) 0.0246(6) 0.0016(5) 0.0030(4) 0.0032(5)
    C7 0.0226(6) 0.0220(6) 0.0198(6) -0.0008(5) 0.0033(4) 0.0014(4)
    C8 0.0227(5) 0.0245(6) 0.0192(6) -0.0001(5) -0.0002(4) 0.0017(5)
    C9 0.0232(6) 0.0235(6) 0.0256(6) 0.0041(5) 0.0016(5) 0.0024(5)
    C10 0.0235(6) 0.0229(6) 0.0216(6) 0.0050(5) 0.0014(4) 0.0025(5)
    C11 0.0231(6) 0.0270(6) 0.0211(6) 0.0016(5) -0.0017(4) 0.0004(5)
    C12 0.0256(6) 0.0216(6) 0.0172(6) -0.0004(5) 0.0045(4) 0.0016(4)
    C14 0.0312(6) 0.0294(7) 0.0265(7) 0.0052(5) 0.0056(5) -0.0055(5)
    C15 0.0307(6) 0.0275(7) 0.0295(7) -0.0017(5) -0.0008(5) -0.0071(5)
    C16 0.0435(8) 0.0332(8) 0.0433(8) 0.0120(6) 0.0081(6) 0.0055(6)
    C17 0.0428(8) 0.0538(9) 0.0246(7) 0.0058(7) -0.0034(6) -0.0062(6)
_geom_special_details
;
All e.s.d.'s (except the e.s.d. in the dihedral angle between two l.s. planes)
are estimated using the full covariance matrix. The cell e.s.d.'s are taken
into account individually in the estimation of e.s.d.'s in distances, angles
and torsion angles; correlations between e.s.d.'s in cell parameters are only
used when they are defined by crystal symmetry. An approximate (isotropic)
treatment of cell e.s.d.'s is used for estimating e.s.d.'s involving l.s.
planes.
;
loop_
    _geom_bond_atom_site_label_1
    _geom_bond_atom_site_label_2
    _geom_bond_site_symmetry_2
    _geom_bond_distance
    _geom_bond_publ_flag
    N1 C2 . 1.1465(16) ?
    N6 C4 . 1.1491(16) ?
    N13 C12 . 1.3543(15) ?
    N13 C14 . 1.4663(15) ?
    N13 C15 . 1.4642(15) ?
    C2 C3 . 1.4343(16) ?
    C3 C4 . 1.4318(17) ?
    C3 C5 . 1.3685(16) ?
    C5 H5 . 0.9500 ?
    C5 C7 . 1.4235(16) ?
    C7 C8 . 1.4104(16) ?
    C7 C9 . 1.4134(16) ?
    C8 H8 . 0.9500 ?
    C8 C10 . 1.3678(16) ?
    C9 H9 . 0.9500 ?
    C9 C11 . 1.3700(16) ?
    C10 H10 . 0.9500 ?
    C10 C12 . 1.4248(16) ?
    C11 H11 . 0.9500 ?
    C11 C12 . 1.4172(16) ?
    C14 H14A . 0.9900 ?
    C14 H14B . 0.9900 ?
    C14 C16 . 1.5178(18) ?
    C15 H15A . 0.9900 ?
    C15 H15B . 0.9900 ?
    C15 C17 . 1.5168(19) ?
    C16 H16A . 0.9800 ?
    C16 H16B . 0.9800 ?
    C16 H16C . 0.9800 ?
    C17 H17A . 0.9800 ?
    C17 H17B . 0.9800 ?
    C17 H17C . 0.9800 ?
loop_
    _geom_angle_atom_site_label_1
    _geom_angle_atom_site_label_2
    _geom_angle_atom_site_label_3
    _geom_angle_site_symmetry_1
    _geom_angle_site_symmetry_3
    _geom_angle
    _geom_angle_publ_flag
    C12 N13 C14 . . 121.91(10) ?
    C12 N13 C15 . . 122.50(10) ?
    C15 N13 C14 . . 115.50(9) ?
    N1 C2 C3 . . 178.32(13) ?
    C4 C3 C2 . . 114.61(10) ?
    C5 C3 C2 . . 126.01(11) ?
    C5 C3 C4 . . 119.37(10) ?
    N6 C4 C3 . . 179.26(14) ?
    C3 C5 H5 . . 114.3 ?
    C3 C5 C7 . . 131.43(11) ?
    C7 C5 H5 . . 114.3 ?
    C8 C7 C5 . . 125.67(10) ?
    C8 C7 C9 . . 116.62(10) ?
    C9 C7 C5 . . 117.71(10) ?
    C7 C8 H8 . . 119.1 ?
    C10 C8 C7 . . 121.75(10) ?
    C10 C8 H8 . . 119.1 ?
    C7 C9 H9 . . 118.8 ?
    C11 C9 C7 . . 122.42(11) ?
    C11 C9 H9 . . 118.8 ?
    C8 C10 H10 . . 119.3 ?
    C8 C10 C12 . . 121.49(10) ?
    C12 C10 H10 . . 119.3 ?
    C9 C11 H11 . . 119.6 ?
    C9 C11 C12 . . 120.84(10) ?
    C12 C11 H11 . . 119.6 ?
    N13 C12 C10 . . 120.68(10) ?
    N13 C12 C11 . . 122.45(10) ?
    C11 C12 C10 . . 116.87(10) ?
    N13 C14 H14A . . 108.9 ?
    N13 C14 H14B . . 108.9 ?
    N13 C14 C16 . . 113.17(10) ?
    H14A C14 H14B . . 107.8 ?
    C16 C14 H14A . . 108.9 ?
    C16 C14 H14B . . 108.9 ?
    N13 C15 H15A . . 109.0 ?
    N13 C15 H15B . . 109.0 ?
    N13 C15 C17 . . 112.85(11) ?
    H15A C15 H15B . . 107.8 ?
    C17 C15 H15A . . 109.0 ?
    C17 C15 H15B . . 109.0 ?
    C14 C16 H16A . . 109.5 ?
    C14 C16 H16B . . 109.5 ?
    C14 C16 H16C . . 109.5 ?
    H16A C16 H16B . . 109.5 ?
    H16A C16 H16C . . 109.5 ?
    H16B C16 H16C . . 109.5 ?
    C15 C17 H17A . . 109.5 ?
    C15 C17 H17B . . 109.5 ?
    C15 C17 H17C . . 109.5 ?
    H17A C17 H17B . . 109.5 ?
    H17A C17 H17C . . 109.5 ?
    H17B C17 H17C . . 109.5 ?
loop_
    _geom_hbond_atom_site_label_D
    _geom_hbond_atom_site_label_H
    _geom_hbond_atom_site_label_A
    _geom_hbond_site_symmetry_A
    _geom_hbond_distance_DH
    _geom_hbond_distance_HA
    _geom_hbond_distance_DA
    _geom_hbond_angle_DHA
    _geom_hbond_publ_flag
    C14 H14A Cg1 2_655 0.99 2.74 3.5154(13) 136 y
data_global
_journal_date_recd_electronic     2011-05-09
_journal_date_accepted     2011-05-21
_journal_name_full     'Acta Crystallographica, Section E'
_journal_year     2011
_journal_volume     67
_journal_issue      6
_journal_page_first     o1556
_journal_page_last     o1556
_journal_paper_category     QO
_journal_coeditor_code     VM2094
_publ_contact_author_name     'Luo-Ting Yu'
_publ_contact_author_address
;
 School of Chemical Engineering, Sichuan University, Chengdu 610065, People's
 Republic of China
;
_publ_contact_author_email     yuluot@scu.edu.cn
_publ_contact_author_fax     '86-28-85503301'
_publ_contact_author_phone     '86-28-85503817'
_publ_section_title
;
2-[4-(Diethylamino)benzylidene]malononitrile
;
loop_
    _publ_author_name
    _publ_author_footnote
    _publ_author_address
    'Yi Jing' .
; School of Chemical Engineering
  Sichuan University
  Chengdu 610065
  People's Republic of China
  and
  Chengdu institute of Organic Chemistry
  Chinese Academy of Sciences
  Chengdu 610041
  People's Republic of China
;
    'Luo-Ting Yu' .
; School of Chemical Engineering
  Sichuan University
  Chengdu 610065
  People's Republic of China
;
