# Supplementary material for: 2-[4-(Diethyl­amino)­benzyl­idene]malono­nitrile
Source: Acta Crystallogr Sect E Struct Rep Online. 2011 May 28;67(Pt 6):o1556. doi: 10.1107/S1600536811019295 (PMC3120336; doi:10.1107/S1600536811019295)
Supplement: Supplementary file 2 [file e-67-o1556-Isup2.hkl]

# 
# h,k,l, Fc-squared, Fo-squared, sigma(Fo-squared) and status flag 
# 
data_I
_shelx_title ' 110303_s1_yth in P21/n ' 
_shelx_refln_list_code          4 
_shelx_F_calc_maximum      124.10 
_exptl_crystal_F_000       480.00 
_reflns_d_resolution_high  0.8001 
 
loop_ 
 _symmetry_equiv_pos_as_xyz 
 'x, y, z' 
 '-x+1/2, y+1/2, -z+1/2' 
 '-x, -y, -z' 
 'x-1/2, -y-1/2, z-1/2' 
 
_cell_length_a     9.2187 
_cell_length_b     9.4914 
_cell_length_c    14.5384 
_cell_angle_alpha  90.000 
_cell_angle_beta   97.846 
_cell_angle_gamma  90.000 
 
_shelx_F_squared_multiplier     1.000 
 
loop_ 
 _refln_index_h 
 _refln_index_k 
 _refln_index_l 
 _refln_F_squared_calc 
 _refln_F_squared_meas 
 _refln_F_squared_sigma 
 _refln_observed_status 
   2   0   0        0.54        1.17      0.59 o 
   4   0   0       64.68       56.46      2.40 o 
   6   0   0       15.59       20.97      1.82 o 
   8   0   0      997.86      984.73     26.29 o 
  10   0   0      429.14      415.68     11.14 o 
   1   1   0      573.84      519.41      2.95 o 
   2   1   0      190.73      197.31      2.44 o 
   3   1   0     3219.97     3133.69     13.38 o 
   4   1   0       72.84       62.64      2.19 o 
   5   1   0      152.51      147.92      5.17 o 
   6   1   0       52.11       44.65      1.77 o 
   7   1   0       17.36       16.53      1.55 o 
   8   1   0        9.96       10.89      1.53 o 
   9   1   0      377.89      376.77      7.77 o 
  10   1   0      243.72      259.07      8.18 o 
  11   1   0        4.43        6.06      1.76 o 
   0   2   0     1204.21     1125.22      6.73 o 
   1   2   0      163.19      166.11      1.67 o 
   2   2   0     2702.73     2587.63      8.75 o 
   3   2   0      132.55      144.18      2.32 o 
   4   2   0      410.80      425.10      4.28 o 
   5   2   0       57.47       65.18      2.32 o 
   6   2   0      725.60      772.03      8.60 o 
   7   2   0        8.28        8.56      1.30 o 
   8   2   0       31.42       32.07      2.25 o 
   9   2   0        6.76        2.77      1.66 o 
  10   2   0       38.09       41.82      3.48 o 
  11   2   0        3.15        3.01      1.77 o 
   1   3   0      199.12      211.37      2.55 o 
   2   3   0      360.67      359.25      2.84 o 
   3   3   0      230.43      249.50      2.87 o 
   4   3   0      134.54      167.99      4.74 o 
   5   3   0      271.20      332.53      6.20 o 
   6   3   0      314.35      313.26      6.62 o 
   7   3   0      110.98      117.02      4.45 o 
   8   3   0        3.05        3.36      1.17 o 
   9   3   0        1.31        2.21      1.48 o 
  10   3   0       78.09       73.86      4.43 o 
  11   3   0       78.67       92.40      6.34 o 
   0   4   0     1556.70     1629.87     13.36 o 
   1   4   0       33.80       41.90      1.62 o 
   2   4   0        0.86        1.98      0.51 o 
   3   4   0       13.59        9.78      0.79 o 
   4   4   0        1.25        2.31      0.47 o 
   5   4   0        0.31        1.51      0.40 o 
   6   4   0       41.10       34.04      2.31 o 
   7   4   0        4.11        2.36      1.15 o 
   8   4   0       13.35        8.18      1.85 o 
   9   4   0        1.35        1.13      1.30 o 
  10   4   0       48.60       54.91      4.77 o 
   1   5   0      920.42      967.70      9.38 o 
   2   5   0      241.07      246.15      5.51 o 
   3   5   0       60.77       60.73      1.94 o 
   4   5   0      207.82      199.50      3.42 o 
   5   5   0        6.04        6.97      0.78 o 
   6   5   0      123.39      108.98      5.16 o 
   7   5   0       29.88       24.00      2.69 o 
   8   5   0       26.08       23.12      3.10 o 
   9   5   0        1.72        1.79      1.87 o 
  10   5   0       24.86       28.07      3.54 o 
   0   6   0      274.78      293.76      6.48 o 
   1   6   0      207.10      202.35      5.63 o 
   2   6   0      193.56      205.39      6.01 o 
   3   6   0        7.22        9.67      1.21 o 
   4   6   0       85.61       73.34      2.87 o 
   5   6   0       17.17       22.05      2.44 o 
   6   6   0        7.58       11.82      1.86 o 
   7   6   0       83.31       87.08      5.11 o 
   8   6   0       20.69       20.78      2.88 o 
   9   6   0        0.87        3.91      1.71 o 
   1   7   0      135.02      136.89      3.71 o 
   2   7   0       96.62       94.18      4.40 o 
   3   7   0      276.74      282.78      7.99 o 
   4   7   0        3.65       -0.09      1.70 o 
   5   7   0       61.31       59.56      3.94 o 
   6   7   0      115.52      121.44      5.84 o 
   7   7   0       99.82       93.04      5.45 o 
   8   7   0        3.10        5.65      2.04 o 
   9   7   0       16.19       12.57      2.62 o 
   0   8   0      423.18      457.03      9.47 o 
   1   8   0      291.83      297.64      5.82 o 
   2   8   0       34.83       36.73      2.31 o 
   3   8   0       81.58       77.63      4.54 o 
   4   8   0       58.31       57.89      5.02 o 
   5   8   0       89.32      101.54     10.73 o 
   6   8   0      176.89      178.66      9.58 o 
   7   8   0      258.96      272.19      9.43 o 
   8   8   0        0.88        4.73      2.66 o 
   1   9   0      139.70      143.06      4.33 o 
   2   9   0      148.59      153.91      6.21 o 
   3   9   0       67.13       71.52      4.56 o 
   4   9   0       95.00      112.29      5.99 o 
   5   9   0       19.09       18.42      3.59 o 
   6   9   0       64.46       85.16     18.59 o 
   7   9   0       39.39       39.22      6.01 o 
   0  10   0       12.28       17.02      3.21 o 
   1  10   0       68.60       67.33      3.90 o 
   2  10   0       11.84       12.71      1.95 o 
   3  10   0        0.23       -0.16      1.25 o 
   4  10   0       97.97      123.89      8.52 o 
   5  10   0       42.56       39.82      4.90 o 
   6  10   0       23.61       22.37      3.79 o 
   1  11   0        5.50        7.71      2.09 o 
   2  11   0        8.72        7.52      2.08 o 
   3  11   0       52.71       58.10      4.00 o 
   4  11   0      139.40      157.84      8.79 o 
 -11   0   1       50.65       36.04      4.94 o 
  -9   0   1     1735.42     1839.41     28.86 o 
  -7   0   1      166.13      159.55      5.05 o 
  -5   0   1      662.17      665.49     12.09 o 
  -3   0   1      975.43     1026.75     16.42 o 
   3   0   1     8255.18     8016.06     85.61 o 
   5   0   1      327.49      341.54     11.84 o 
   7   0   1     1421.63     1388.65     54.36 o 
   9   0   1        1.01        2.31      1.84 o 
  11   0   1      141.75      139.12      8.51 o 
 -11   1   1        9.52        7.01      2.41 o 
 -10   1   1      243.75      246.92      7.99 o 
  -9   1   1       17.31       17.91      1.90 o 
  -8   1   1      188.36      187.38      5.58 o 
  -7   1   1      164.07      154.75      4.63 o 
  -6   1   1      107.61      100.57      3.40 o 
  -5   1   1      315.58      325.99      5.61 o 
  -4   1   1      173.13      169.28      3.25 o 
  -3   1   1       79.33       77.70      1.83 o 
  -2   1   1       38.38       37.10      0.97 o 
  -1   1   1      427.91      372.02      1.92 o 
   1   1   1     6232.22     5581.17     15.93 o 
   2   1   1     2690.64     2712.15      8.66 o 
   3   1   1       79.13       74.97      1.44 o 
   4   1   1       27.15       23.12      1.02 o 
   5   1   1       64.66       72.96      3.12 o 
   6   1   1      364.64      322.67      4.41 o 
   7   1   1      772.13      730.78     11.87 o 
   8   1   1        0.07        1.94      1.19 o 
   9   1   1       40.13       41.34      2.73 o 
  10   1   1       17.87       19.59      3.02 o 
  11   1   1        1.86        6.98      1.90 o 
 -11   2   1        0.00        0.72      1.44 o 
 -10   2   1       69.94       75.75      4.56 o 
  -9   2   1       95.06       90.41      5.27 o 
  -8   2   1        3.99        5.59      1.31 o 
  -7   2   1       11.12       12.38      1.55 o 
  -6   2   1       75.41       78.66      2.74 o 
  -5   2   1      757.30      817.68      7.71 o 
  -4   2   1      247.32      292.10      3.45 o 
  -3   2   1        0.13        1.34      0.46 o 
  -2   2   1      882.43      844.90      4.36 o 
  -1   2   1     1070.87     1073.63      4.29 o 
   0   2   1       23.33       14.34      0.57 o 
   1   2   1     2837.81     2737.94     10.33 o 
   2   2   1       15.32       14.98      0.52 o 
   3   2   1      494.47      486.25      3.93 o 
   4   2   1       71.28       62.43      1.74 o 
   5   2   1      917.67      925.81      9.14 o 
   6   2   1      725.38      745.80      8.62 o 
   7   2   1       12.40       13.93      1.63 o 
   8   2   1       11.60       13.35      1.60 o 
   9   2   1       90.74       90.22      3.87 o 
  10   2   1        3.59        3.23      2.25 o 
  11   2   1        0.01        1.75      1.77 o 
 -11   3   1       24.97       27.82      5.52 o 
 -10   3   1        0.02        0.90      1.46 o 
  -9   3   1        6.23       10.59      1.79 o 
  -8   3   1       24.73       24.13      2.38 o 
  -7   3   1        0.45        1.97      1.28 o 
  -6   3   1       69.88       71.67      3.30 o 
  -5   3   1       38.32       39.59      1.70 o 
  -4   3   1     2614.75     2719.62     10.57 o 
  -3   3   1     1574.40     1655.56      7.25 o 
  -2   3   1      297.86      299.49      2.29 o 
  -1   3   1        0.01        0.88      0.36 o 
   0   3   1      917.60      923.59      6.28 o 
   1   3   1     2948.62     3005.44      9.97 o 
   2   3   1     1033.40     1099.29      5.61 o 
   3   3   1      280.95      281.69      2.68 o 
   4   3   1       17.26       12.72      0.63 o 
   5   3   1      531.51      570.31      6.77 o 
   6   3   1       15.17       10.71      1.44 o 
   7   3   1       15.87       20.21      2.10 o 
   8   3   1       21.98       20.88      2.22 o 
   9   3   1       28.32       32.20      3.10 o 
  10   3   1        9.47       14.34      3.09 o 
 -10   4   1        0.34        1.07      1.73 o 
  -9   4   1       20.14       17.90      2.34 o 
  -8   4   1        0.47        1.12      1.16 o 
  -7   4   1       18.04       18.61      1.91 o 
  -6   4   1       29.27       32.20      2.34 o 
  -5   4   1        6.39        5.91      1.35 o 
  -4   4   1       30.07       34.69      1.30 o 
  -3   4   1       89.77       79.27      2.25 o 
  -2   4   1      607.07      613.17      6.29 o 
  -1   4   1      103.01      111.90      2.41 o 
   0   4   1        0.04        0.08      0.57 o 
   1   4   1      733.34      791.91      6.29 o 
   2   4   1      242.94      232.52      2.66 o 
   3   4   1       24.03       27.03      1.04 o 
   4   4   1        0.76        0.81      0.70 o 
   5   4   1       12.66       11.98      1.08 o 
   6   4   1       29.33       32.08      2.20 o 
   7   4   1      161.73      150.81      5.02 o 
   8   4   1        0.08       -0.54      1.01 o 
   9   4   1        2.54        2.99      1.86 o 
  10   4   1       12.02       16.44      2.85 o 
 -10   5   1       46.57       47.39      4.51 o 
  -9   5   1        2.68        1.19      1.58 o 
  -8   5   1       65.60       54.33      5.24 o 
  -7   5   1        4.24        2.48      1.56 o 
  -6   5   1        8.72       11.35      1.98 o 
  -5   5   1        2.93        1.38      0.71 o 
  -4   5   1        2.10        0.95      0.64 o 
  -3   5   1      541.86      519.04      7.53 o 
  -2   5   1       15.96       19.71      1.81 o 
  -1   5   1      166.84      174.48      4.65 o 
   0   5   1       83.59       99.51      2.85 o 
   1   5   1      849.51      922.05      7.37 o 
   2   5   1       31.28       35.84      1.99 o 
   3   5   1      160.57      162.30      2.95 o 
   4   5   1        6.54        9.78      0.91 o 
   5   5   1      137.96      137.30      3.14 o 
   6   5   1       11.90        8.94      1.78 o 
   7   5   1       84.82       89.87      5.01 o 
   8   5   1        1.61        1.87      1.48 o 
   9   5   1       48.25       49.66      4.42 o 
  10   5   1       50.91       55.65      4.87 o 
  -9   6   1       17.11       14.08      2.74 o 
  -8   6   1       65.05       50.29      4.29 o 
  -7   6   1       88.41       79.12      4.95 o 
  -6   6   1       79.68       67.45      4.24 o 
  -5   6   1      212.45      209.37      6.90 o 
  -4   6   1        5.42        3.42      1.01 o 
  -3   6   1      259.02      274.21      5.64 o 
  -2   6   1        5.02        3.86      1.25 o 
  -1   6   1      328.06      327.46      6.16 o 
   0   6   1        0.07        0.38      0.66 o 
   1   6   1        6.36        6.88      0.85 o 
   2   6   1       14.39       14.28      1.82 o 
   3   6   1      194.68      192.78      7.22 o 
   4   6   1        0.04        0.42      0.55 o 
   5   6   1        1.29       -1.22      1.71 o 
   6   6   1      225.11      191.70      6.99 o 
   7   6   1       41.02       37.38      3.50 o 
   8   6   1       65.58       63.09      4.67 o 
   9   6   1        7.98        6.80      2.00 o 
  -9   7   1       33.57       29.06      3.58 o 
  -8   7   1        6.78        7.04      2.51 o 
  -7   7   1        0.02        2.13      1.43 o 
  -6   7   1       11.19       11.88      2.04 o 
  -5   7   1        8.60        5.67      2.20 o 
  -4   7   1       96.67       86.03      5.66 o 
  -3   7   1       80.67       70.87      4.03 o 
  -2   7   1       27.58       28.16      2.51 o 
  -1   7   1        2.62        3.42      1.14 o 
   0   7   1      302.17      306.09      5.09 o 
   1   7   1       94.35       99.01      3.09 o 
   2   7   1      251.88      265.72      5.27 o 
   3   7   1        0.06        0.98      1.33 o 
   4   7   1      379.53      356.36     11.56 o 
   5   7   1      495.27      459.21     10.41 o 
   6   7   1       76.61       94.36      5.37 o 
   7   7   1      319.20      319.75      9.88 o 
   8   7   1      145.79      151.93     12.38 o 
   9   7   1       60.25       69.16      6.89 o 
  -8   8   1       11.31       15.95      2.58 o 
  -7   8   1       54.41       58.89      4.56 o 
  -6   8   1      264.88      270.98     11.56 o 
  -5   8   1      153.86      143.75     10.98 o 
  -4   8   1      429.10      437.38     13.91 o 
  -3   8   1      115.60      111.26      5.25 o 
  -2   8   1      197.00      206.40      6.00 o 
  -1   8   1       90.07       88.13      3.82 o 
   0   8   1      187.35      193.88      4.37 o 
   1   8   1      572.99      536.16      7.67 o 
   2   8   1      660.52      671.21      8.98 o 
   3   8   1       31.23       32.45      3.41 o 
   4   8   1      264.38      285.29     11.46 o 
   5   8   1       40.57       41.31      4.53 o 
   6   8   1      103.06       99.22      8.34 o 
   7   8   1       11.74       15.47      3.48 o 
   8   8   1       40.96       33.52      4.81 o 
  -7   9   1        6.75        8.06      2.58 o 
  -6   9   1        0.50        1.76      1.93 o 
  -5   9   1        0.97        0.29      2.00 o 
  -4   9   1        0.07       -0.24      2.34 o 
  -3   9   1        0.00       -0.77      1.36 o 
  -2   9   1      193.74      188.57      6.09 o 
  -1   9   1      438.54      448.91      7.66 o 
   0   9   1      383.77      387.42      6.60 o 
   1   9   1       54.58       61.90      6.57 o 
   2   9   1       15.68       16.50      2.06 o 
   3   9   1      100.35      108.65      5.74 o 
   4   9   1       74.83       72.47      4.93 o 
   5   9   1       16.16       13.56      2.99 o 
   6   9   1       55.76       59.71      5.94 o 
   7   9   1       83.38      105.70      8.17 o 
  -6  10   1       44.41       41.13      5.13 o 
  -5  10   1      143.24      140.12      8.75 o 
  -4  10   1        2.68        1.03      2.20 o 
  -3  10   1       31.75       33.97      3.00 o 
  -2  10   1       13.30       11.69      3.28 o 
  -1  10   1       12.70        9.94      2.60 o 
   0  10   1       41.41       39.03      2.98 o 
   1  10   1        3.55        3.22      1.20 o 
   2  10   1       36.71       31.48      2.79 o 
   3  10   1        4.01        0.72      1.35 o 
   4  10   1       26.41       27.92      3.52 o 
   5  10   1        2.64       -1.59      2.23 o 
   6  10   1       23.96       19.76      3.68 o 
  -4  11   1       82.06       92.43      5.98 o 
  -3  11   1       22.76       28.47      3.63 o 
  -2  11   1        0.89        0.96      1.55 o 
  -1  11   1        6.32        6.32      2.21 o 
   0  11   1       20.96       23.31      5.56 o 
   1  11   1        1.00        1.71      1.85 o 
   2  11   1       41.82       42.04      4.23 o 
   3  11   1       20.49       19.34      2.45 o 
   4  11   1       20.59       25.21      2.89 o 
 -10   0   2      202.41      202.25     10.49 o 
  -8   0   2      719.83      700.63     28.91 o 
  -6   0   2        5.21        9.07      1.33 o 
  -4   0   2     1582.95     1593.39     10.32 o 
  -2   0   2    13297.21    11876.26     43.41 o 
   2   0   2      106.05       82.94      3.84 o 
   4   0   2      413.80      430.78     11.83 o 
   6   0   2      266.71      272.91     11.84 o 
   8   0   2       24.41       30.11      5.17 o 
  10   0   2       15.57       17.57      2.68 o 
 -11   1   2        1.50        2.60      1.49 o 
 -10   1   2       39.90       41.10      3.14 o 
  -9   1   2      269.54      276.29      9.21 o 
  -8   1   2        2.00        2.51      1.67 o 
  -7   1   2       53.41       53.30      2.79 o 
  -6   1   2       13.36       11.10      1.07 o 
  -5   1   2      435.61      423.01     10.57 o 
  -4   1   2      196.60      212.29      2.89 o 
  -3   1   2       54.12       59.00      1.25 o 
  -2   1   2    12408.39    11361.92     17.23 o 
  -1   1   2     1437.81     1411.06      5.04 o 
   0   1   2     1238.47     1169.69      6.19 o 
   1   1   2     1275.62     1280.46      4.94 o 
   2   1   2        4.59        2.07      0.41 o 
   3   1   2     1202.48     1203.52      6.58 o 
   4   1   2        0.09        1.53      0.53 o 
   5   1   2      229.80      235.19      3.94 o 
   6   1   2        6.61        8.52      1.04 o 
   7   1   2      148.65      137.95      3.45 o 
   8   1   2     1183.03     1171.19     19.69 o 
   9   1   2       52.11       52.08      3.37 o 
  10   1   2        9.18        7.65      1.78 o 
  11   1   2        3.52        2.65      1.68 o 
 -11   2   2        0.53        0.64      1.27 o 
 -10   2   2       73.64       75.83      4.56 o 
  -9   2   2       40.92       36.96      3.14 o 
  -8   2   2       87.85       94.50      3.46 o 
  -7   2   2      102.27      114.66      3.48 o 
  -6   2   2       29.61       26.44      1.60 o 
  -5   2   2       86.20       96.31      2.54 o 
  -4   2   2      622.36      636.51      6.23 o 
  -3   2   2     1373.14     1412.32      7.34 o 
  -2   2   2     1289.62     1262.80      5.25 o 
  -1   2   2      132.48      136.65      1.62 o 
   0   2   2       48.05       46.24      0.86 o 
   1   2   2     2361.51     2278.32      6.15 o 
   2   2   2     1989.78     1941.00      6.59 o 
   3   2   2      774.95      834.75      5.10 o 
   4   2   2      327.46      357.64      3.93 o 
   5   2   2       25.17       25.17      1.94 o 
   6   2   2      287.67      279.24      4.15 o 
   7   2   2      158.83      171.35      5.08 o 
   8   2   2     1036.06     1025.74     12.02 o 
   9   2   2        0.43        2.17      1.24 o 
  10   2   2        5.14        4.04      1.46 o 
  11   2   2       38.72       41.73      4.31 o 
 -11   3   2       74.24       79.07      4.95 o 
 -10   3   2        7.14        4.42      1.67 o 
  -9   3   2        2.63        2.03      1.80 o 
  -8   3   2      212.10      214.16      6.65 o 
  -7   3   2       83.83       94.78      4.14 o 
  -6   3   2       70.58       67.22      2.55 o 
  -5   3   2       54.72       57.38      2.14 o 
  -4   3   2      462.18      459.15      4.43 o 
  -3   3   2      261.76      247.11      2.80 o 
  -2   3   2       74.31       71.56      1.34 o 
  -1   3   2      445.90      450.88      3.28 o 
   0   3   2       42.87       35.79      0.92 o 
   1   3   2      228.24      255.97      2.70 o 
   2   3   2       55.84       67.27      1.73 o 
   3   3   2       41.06       43.64      1.06 o 
   4   3   2        5.75        7.41      0.57 o 
   5   3   2        4.96        4.28      0.67 o 
   6   3   2       22.96       20.83      1.85 o 
   7   3   2        8.41        4.96      1.23 o 
   8   3   2       21.94       27.51      2.49 o 
   9   3   2        7.76        4.68      1.47 o 
  10   3   2        3.58        2.61      1.97 o 
 -10   4   2       18.08       18.12      2.39 o 
  -9   4   2        1.73        6.44      1.84 o 
  -8   4   2       91.34       88.50      4.32 o 
  -7   4   2        3.18        3.54      1.40 o 
  -6   4   2        0.17        1.55      1.28 o 
  -5   4   2        3.15        1.41      0.42 o 
  -4   4   2       28.09       28.74      1.21 o 
  -3   4   2       13.65       14.02      0.83 o 
  -2   4   2      245.57      251.02      3.77 o 
  -1   4   2       18.85       14.05      0.97 o 
   0   4   2       64.92       58.77      1.56 o 
   1   4   2      256.27      275.60      2.84 o 
   2   4   2     1005.49     1122.57      6.72 o 
   3   4   2      444.46      489.19      6.63 o 
   4   4   2        1.49        1.92      0.47 o 
   5   4   2        2.16        2.39      0.49 o 
   6   4   2       18.79       21.54      1.82 o 
   7   4   2       34.02       28.51      2.26 o 
   8   4   2       88.72       88.24      4.11 o 
   9   4   2       86.24       91.12      8.93 o 
  10   4   2       54.97       43.42      5.15 o 
 -10   5   2       15.60       14.70      2.74 o 
  -9   5   2       98.83       98.67      6.07 o 
  -8   5   2       53.50       45.89      4.96 o 
  -7   5   2        1.29        0.79      1.40 o 
  -6   5   2      143.42      138.82      5.91 o 
  -5   5   2       19.08       20.97      1.58 o 
  -4   5   2        1.16        0.75      0.85 o 
  -3   5   2      285.93      336.34      4.25 o 
  -2   5   2      254.92      272.10      5.41 o 
  -1   5   2      349.73      341.90      5.65 o 
   0   5   2      280.10      256.46      3.90 o 
   1   5   2      244.99      281.97      3.97 o 
   2   5   2       90.43      108.30      2.93 o 
   3   5   2       55.64       75.61      2.61 o 
   4   5   2       10.91       12.58      0.97 o 
   5   5   2        0.75        0.65      0.62 o 
   6   5   2        0.72       -0.27      1.09 o 
   7   5   2       48.16       44.33      3.55 o 
   8   5   2        3.76        2.86      1.49 o 
   9   5   2        7.74        5.01      2.47 o 
  10   5   2        2.53        1.16      2.29 o 
  -9   6   2        2.73        4.59      1.90 o 
  -8   6   2        1.57        1.15      1.66 o 
  -7   6   2       72.72       65.82      4.49 o 
  -6   6   2      102.59       79.68      5.16 o 
  -5   6   2      103.45       90.67      5.26 o 
  -4   6   2      105.85      102.78      5.85 o 
  -3   6   2      425.92      442.72      8.96 o 
  -2   6   2        3.50        0.76      1.19 o 
  -1   6   2       22.36       17.84      1.54 o 
   0   6   2       80.88       76.55      2.41 o 
   1   6   2        2.69        2.95      0.69 o 
   2   6   2       21.30       17.88      0.79 o 
   3   6   2      162.46      181.94      7.03 o 
   4   6   2        2.83        6.80      1.40 o 
   5   6   2      124.85      130.15      5.34 o 
   6   6   2        7.27        4.90      1.50 o 
   7   6   2      211.05      201.27      7.59 o 
   8   6   2       17.64       20.77      2.80 o 
   9   6   2        1.38        3.10      2.66 o 
  -9   7   2        4.60        4.42      1.64 o 
  -8   7   2        7.55        5.74      1.78 o 
  -7   7   2        1.94        1.87      2.28 o 
  -6   7   2       70.87       69.99      4.60 o 
  -5   7   2      202.91      208.51      9.16 o 
  -4   7   2      632.17      600.37     16.25 o 
  -3   7   2      504.70      479.60      9.96 o 
  -2   7   2      905.16      912.65     12.98 o 
  -1   7   2        3.07        3.73      1.55 o 
   0   7   2      138.51      149.26      3.92 o 
   1   7   2       20.38       16.53      1.26 o 
   2   7   2       16.73       17.06      1.68 o 
   3   7   2      140.48      130.90      7.91 o 
   4   7   2       95.55      105.26      6.50 o 
   5   7   2      289.84      290.10      8.23 o 
   6   7   2       32.70       24.05      2.76 o 
   7   7   2       62.46       83.02      6.78 o 
   8   7   2       48.02       38.89      5.04 o 
  -8   8   2      142.40      148.64     10.26 o 
  -7   8   2      196.18      194.80      8.20 o 
  -6   8   2       62.66       62.46      5.71 o 
  -5   8   2       62.67       65.77      5.52 o 
  -4   8   2       47.65       42.17      4.18 o 
  -3   8   2       77.05       81.64      4.46 o 
  -2   8   2      486.45      495.89     12.82 o 
  -1   8   2      262.23      260.08      6.32 o 
   0   8   2        0.05        0.13      0.79 o 
   1   8   2       49.06       51.17      2.39 o 
   2   8   2      264.24      242.89      9.26 o 
   3   8   2       66.54       68.68      4.44 o 
   4   8   2       89.08       87.02      7.66 o 
   5   8   2        5.59        2.15      2.08 o 
   6   8   2       43.53       35.79      4.68 o 
   7   8   2       60.52       57.79      5.84 o 
   8   8   2        0.58        0.11      2.42 o 
  -7   9   2       19.19       19.03      3.83 o 
  -6   9   2        0.32       -2.14      2.14 o 
  -5   9   2      170.85      169.38      9.16 o 
  -4   9   2        1.93        2.10      1.60 o 
  -3   9   2        0.83        0.33      1.30 o 
  -2   9   2        0.05       -0.26      1.20 o 
  -1   9   2        6.53        4.84      1.22 o 
   0   9   2       35.26       40.10      3.06 o 
   1   9   2      138.12      137.74      5.28 o 
   2   9   2      506.03      488.06     10.14 o 
   3   9   2        0.14        0.53      1.59 o 
   4   9   2      102.32       95.76      7.06 o 
   5   9   2       32.97       30.24      4.19 o 
   6   9   2        9.89        9.18      2.74 o 
   7   9   2       65.47       75.14      6.97 o 
  -6  10   2        2.29        4.77      2.51 o 
  -5  10   2        2.34        2.95      1.95 o 
  -4  10   2       93.85      117.31      7.59 o 
  -3  10   2        1.36        3.16      1.41 o 
  -2  10   2       68.74       69.60      4.87 o 
  -1  10   2        9.40        7.74      1.85 o 
   0  10   2      149.17      165.56      5.93 o 
   1  10   2      105.84      102.77      4.88 o 
   2  10   2       17.06       20.81      2.39 o 
   3  10   2      126.44      125.40      5.67 o 
   4  10   2       21.64       18.29      3.10 o 
   5  10   2        5.29        4.91      2.03 o 
  -4  11   2       95.61      115.34      8.60 o 
  -3  11   2       24.05       22.56      4.03 o 
  -2  11   2        2.21        1.79      1.70 o 
  -1  11   2        4.73        0.76      2.40 o 
   0  11   2        0.65        2.13      2.25 o 
   1  11   2        0.31       -1.90      1.90 o 
   2  11   2       92.50       94.78      6.28 o 
   3  11   2       52.77       48.63      3.82 o 
 -11   0   3      289.10      288.09     13.32 o 
  -9   0   3       38.88       36.29      4.43 o 
  -7   0   3      271.97      277.26     10.27 o 
  -5   0   3      838.52      814.66      7.72 o 
  -3   0   3       96.80       94.53      2.16 o 
  -1   0   3     1204.74     1119.22      5.23 o 
   1   0   3     1985.33     1900.09      7.26 o 
   3   0   3        0.57        0.33      1.32 o 
   5   0   3      244.22      244.43     10.16 o 
   7   0   3      753.03      734.99     15.04 o 
   9   0   3       35.66       33.08      3.27 o 
 -11   1   3      130.66      131.81      5.82 o 
 -10   1   3       21.87       20.89      2.55 o 
  -9   1   3      112.47      121.40      5.50 o 
  -8   1   3        5.36        6.79      4.19 o 
  -7   1   3       24.91       21.91      1.90 o 
  -6   1   3       49.41       62.00      3.84 o 
  -5   1   3      139.86      146.30      2.68 o 
  -4   1   3      584.26      591.05      5.16 o 
  -3   1   3      476.36      476.10      3.74 o 
  -2   1   3    15399.74    14413.92     45.53 o 
  -1   1   3     7939.57     7282.17     18.73 o 
   0   1   3        0.19        0.39      0.27 o 
   1   1   3        0.30       -0.06      0.37 o 
   2   1   3      214.55      200.09      2.63 o 
   3   1   3      651.86      662.21      5.97 o 
   4   1   3     1944.93     2122.60     11.53 o 
   5   1   3      948.50     1010.60     10.21 o 
   6   1   3      360.11      350.75      5.50 o 
   7   1   3        2.42        4.36      1.04 o 
   8   1   3      150.34      147.39      5.19 o 
   9   1   3        0.03        0.41      1.27 o 
  10   1   3        0.36        2.46      1.55 o 
 -11   2   3       28.02       25.37      2.88 o 
 -10   2   3        2.69        2.58      2.05 o 
  -9   2   3       91.08       89.56      4.71 o 
  -8   2   3       18.15       19.93      2.25 o 
  -7   2   3       41.35       51.80      2.29 o 
  -6   2   3       53.54       67.97      3.14 o 
  -5   2   3      884.16      880.86     13.37 o 
  -4   2   3      246.06      260.68      3.75 o 
  -3   2   3        2.21        2.98      0.87 o 
  -2   2   3     1486.22     1451.61      6.18 o 
  -1   2   3    10504.65    10031.72     15.44 o 
   0   2   3      139.16      136.94      1.50 o 
   1   2   3      623.89      573.59      3.78 o 
   2   2   3       38.84       50.09      1.13 o 
   3   2   3       50.14       47.65      1.49 o 
   4   2   3      900.18      907.21      9.37 o 
   5   2   3        1.05        0.17      0.64 o 
   6   2   3        0.11        0.71      0.68 o 
   7   2   3        3.84        3.85      0.96 o 
   8   2   3      252.12      248.34      6.63 o 
   9   2   3        6.37        6.70      1.41 o 
  10   2   3       67.14       69.90      4.31 o 
 -11   3   3       11.60       10.77      2.57 o 
 -10   3   3        1.74        2.78      1.37 o 
  -9   3   3       34.80       38.33      4.03 o 
  -8   3   3      519.37      502.48      8.25 o 
  -7   3   3      171.59      169.87      6.12 o 
  -6   3   3       42.40       45.39      2.58 o 
  -5   3   3       87.49       86.39      1.81 o 
  -4   3   3      241.57      247.67      5.36 o 
  -3   3   3        0.56        0.97      0.55 o 
  -2   3   3       29.33       32.58      1.10 o 
  -1   3   3      109.44      111.89      1.77 o 
   0   3   3     3278.48     3335.87      9.52 o 
   1   3   3        3.77        2.26      0.46 o 
   2   3   3      374.33      400.12      4.06 o 
   3   3   3     1049.13     1051.12      5.55 o 
   4   3   3       31.60       30.42      1.20 o 
   5   3   3      127.43      125.61      2.70 o 
   6   3   3       25.74       22.50      1.40 o 
   7   3   3       27.86       25.02      2.18 o 
   8   3   3       44.27       48.36      3.16 o 
   9   3   3      141.04      135.82      6.77 o 
  10   3   3       10.80        6.78      1.98 o 
 -10   4   3       12.57       15.10      2.44 o 
  -9   4   3        6.90        9.22      1.91 o 
  -8   4   3       29.50       27.80      3.18 o 
  -7   4   3       45.98       45.52      2.52 o 
  -6   4   3       23.19       26.66      2.77 o 
  -5   4   3        8.32        6.89      0.91 o 
  -4   4   3       22.84       20.96      1.82 o 
  -3   4   3       73.13       68.78      2.23 o 
  -2   4   3        7.55        5.93      0.70 o 
  -1   4   3      514.07      545.58      5.06 o 
   0   4   3     1143.75     1190.27      6.04 o 
   1   4   3        8.54       12.25      1.10 o 
   2   4   3      796.14      788.60      5.43 o 
   3   4   3      286.18      335.05      5.14 o 
   4   4   3       43.51       47.28      1.50 o 
   5   4   3       34.89       32.10      1.57 o 
   6   4   3       11.59       11.02      1.03 o 
   7   4   3       12.77        9.84      1.34 o 
   8   4   3        3.17        0.96      1.29 o 
   9   4   3      103.35      100.07      7.87 o 
  10   4   3       18.75       28.29      3.68 o 
 -10   5   3       26.02       22.99      3.26 o 
  -9   5   3       20.03       23.14      3.21 o 
  -8   5   3        0.02        4.03      1.83 o 
  -7   5   3       29.97       32.68      3.97 o 
  -6   5   3        2.66        3.09      1.58 o 
  -5   5   3       29.75       28.43      1.86 o 
  -4   5   3      117.33      117.16      3.39 o 
  -3   5   3       75.57       88.69      2.94 o 
  -2   5   3       77.70       73.54      3.64 o 
  -1   5   3      296.16      290.47      4.15 o 
   0   5   3       44.92       47.72      1.72 o 
   1   5   3       46.86       38.18      1.28 o 
   2   5   3      129.17      131.57      2.82 o 
   3   5   3       46.55       36.30      2.19 o 
   4   5   3       24.47       26.53      3.32 o 
   5   5   3       47.34       40.64      1.92 o 
   6   5   3       24.95       22.65      3.88 o 
   7   5   3       14.90       13.57      2.17 o 
   8   5   3       13.14       17.72      2.44 o 
   9   5   3        4.82        4.21      1.81 o 
  -9   6   3        2.85        4.09      1.93 o 
  -8   6   3       13.10        7.54      1.92 o 
  -7   6   3      130.36      130.51      6.57 o 
  -6   6   3      100.52       94.01      5.08 o 
  -5   6   3       12.70       13.65      2.07 o 
  -4   6   3       50.59       49.19      4.17 o 
  -3   6   3       31.01       31.20      1.75 o 
  -2   6   3     1273.35     1267.29     12.49 o 
  -1   6   3       68.11       69.43      2.58 o 
   0   6   3        3.15        2.32      0.77 o 
   1   6   3       34.08       30.74      1.35 o 
   2   6   3        0.12       -0.07      0.54 o 
   3   6   3       62.27       55.97      3.12 o 
   4   6   3      194.00      185.55      4.84 o 
   5   6   3       83.22       95.18      3.62 o 
   6   6   3      126.70      123.71      5.57 o 
   7   6   3       22.28       21.75      2.74 o 
   8   6   3       29.58       34.74      4.62 o 
   9   6   3        1.62        2.23      2.87 o 
  -9   7   3       31.39       34.10      3.82 o 
  -8   7   3        1.04        3.76      1.78 o 
  -7   7   3       17.14       15.44      2.61 o 
  -6   7   3        3.75        4.48      3.20 o 
  -5   7   3        3.91        2.13      1.79 o 
  -4   7   3        4.70        3.19      2.00 o 
  -3   7   3      571.63      585.01     10.86 o 
  -2   7   3       34.28       35.18      2.38 o 
  -1   7   3       21.59       25.97      1.79 o 
   0   7   3        7.83        6.63      0.81 o 
   1   7   3        6.29        4.39      0.65 o 
   2   7   3      104.04      110.64      4.34 o 
   3   7   3      389.08      382.42      8.10 o 
   4   7   3      362.75      378.27     12.30 o 
   5   7   3      550.23      545.76     11.02 o 
   6   7   3      183.62      186.21      9.50 o 
   7   7   3       27.49       21.68      3.76 o 
   8   7   3        6.28       11.22      3.13 o 
  -8   8   3       40.64       43.17      4.26 o 
  -7   8   3        3.72        6.03      2.59 o 
  -6   8   3        4.75        4.61      2.38 o 
  -5   8   3       47.45       42.26      4.48 o 
  -4   8   3      183.60      177.63      8.37 o 
  -3   8   3       16.52       15.81      2.22 o 
  -2   8   3        0.32       -0.71      1.02 o 
  -1   8   3      240.63      221.06      5.76 o 
   0   8   3       10.27        7.50      1.11 o 
   1   8   3      147.47      155.44      5.29 o 
   2   8   3      113.08      115.71      5.63 o 
   3   8   3      187.21      189.68      7.36 o 
   4   8   3       91.91       92.34      6.52 o 
   5   8   3       25.19       22.65      3.59 o 
   6   8   3        4.34        5.65      2.44 o 
   7   8   3       45.52       39.61      5.62 o 
  -7   9   3      139.10      142.89     10.66 o 
  -6   9   3       33.46       44.09      4.96 o 
  -5   9   3        8.66       12.11      2.74 o 
  -4   9   3       14.23       10.47      4.07 o 
  -3   9   3       45.63       45.31      3.20 o 
  -2   9   3        0.77        1.79      1.22 o 
  -1   9   3      292.77      282.64      6.98 o 
   0   9   3        9.54       11.81      1.62 o 
   1   9   3       34.93       35.35      2.81 o 
   2   9   3       72.85       72.08      4.02 o 
   3   9   3      189.11      177.32      7.52 o 
   4   9   3      122.81      125.76      6.61 o 
   5   9   3       40.83       48.58      5.83 o 
   6   9   3       57.30       59.15      5.93 o 
  -6  10   3      246.49      280.43     14.45 o 
  -5  10   3        0.98       -1.87      1.87 o 
  -4  10   3        1.04        0.29      1.39 o 
  -3  10   3      110.50      121.60      5.32 o 
  -2  10   3        5.47        4.59      1.95 o 
  -1  10   3       63.51       72.92      5.21 o 
   0  10   3       33.46       37.56      3.06 o 
   1  10   3      175.43      173.92      6.35 o 
   2  10   3        6.06        5.26      2.27 o 
   3  10   3        8.47        7.75      2.00 o 
   4  10   3        2.27        9.34      2.38 o 
   5  10   3       45.00       56.72      6.06 o 
  -4  11   3       29.36       37.46      5.52 o 
  -3  11   3        0.85       -0.38      1.60 o 
  -2  11   3        9.13        8.14      2.12 o 
  -1  11   3       25.72       29.14      3.44 o 
   0  11   3        1.90        3.26      3.32 o 
   1  11   3        6.14        6.98      1.59 o 
   2  11   3       10.13       10.76      2.06 o 
   3  11   3       28.87       35.24      3.37 o 
 -10   0   4      180.03      164.38     18.61 o 
  -8   0   4       13.86       16.74      3.05 o 
  -6   0   4      318.72      309.60      5.37 o 
  -4   0   4      113.04      125.91      3.15 o 
  -2   0   4      384.52      350.03      3.72 o 
   0   0   4     4840.03     4713.83     18.67 o 
   2   0   4      166.22      156.79      7.74 o 
   4   0   4      370.46      406.82      7.13 o 
   6   0   4     1494.66     1515.73     20.59 o 
   8   0   4      267.74      266.01      8.09 o 
  10   0   4      268.81      297.63      9.78 o 
 -11   1   4      127.08      128.73      5.70 o 
 -10   1   4       11.23       10.89      2.03 o 
  -9   1   4       22.06       21.53      2.85 o 
  -8   1   4       28.48       26.59      3.29 o 
  -7   1   4      197.61      210.92      7.35 o 
  -6   1   4      508.43      541.70      5.52 o 
  -5   1   4       82.97       88.40      2.19 o 
  -4   1   4      347.41      376.17      4.25 o 
  -3   1   4      784.45      757.24      5.28 o 
  -2   1   4     4179.18     4197.90      9.84 o 
  -1   1   4     3510.10     3315.32      9.10 o 
   0   1   4      284.49      286.93      2.42 o 
   1   1   4     3697.71     3583.31     16.47 o 
   2   1   4        7.55       11.87      0.82 o 
   3   1   4     1414.41     1452.64      9.21 o 
   4   1   4      130.63      136.98      3.15 o 
   5   1   4       60.64       51.97      3.62 o 
   6   1   4      137.20      131.66      3.57 o 
   7   1   4       96.97      106.10      4.11 o 
   8   1   4       12.96       15.06      1.93 o 
   9   1   4      158.50      156.23      5.16 o 
  10   1   4       12.70       18.33      1.91 o 
 -11   2   4      152.52      162.08      6.46 o 
 -10   2   4      195.81      200.29      6.71 o 
  -9   2   4       12.49       11.43      1.80 o 
  -8   2   4       84.70       79.30      4.21 o 
  -7   2   4        6.07        7.07      2.18 o 
  -6   2   4      383.47      367.35      7.47 o 
  -5   2   4      171.21      193.90      3.33 o 
  -4   2   4        3.63        5.20      0.81 o 
  -3   2   4      443.30      456.43      4.51 o 
  -2   2   4       49.57       46.44      1.00 o 
  -1   2   4     1951.49     1889.36      9.93 o 
   0   2   4     1672.35     1689.44      6.59 o 
   1   2   4      173.81      189.95      2.26 o 
   2   2   4      536.19      575.43      4.60 o 
   3   2   4      178.12      170.89      3.45 o 
   4   2   4      572.68      551.25      7.39 o 
   5   2   4      100.02       94.91      2.79 o 
   6   2   4      341.70      320.05      5.40 o 
   7   2   4        3.98        5.46      1.00 o 
   8   2   4       14.52       12.02      1.68 o 
   9   2   4       36.96       33.87      2.82 o 
  10   2   4        1.25        0.24      1.46 o 
 -11   3   4        7.23        5.80      1.77 o 
 -10   3   4        5.44        4.57      1.77 o 
  -9   3   4        0.35        2.52      1.59 o 
  -8   3   4        0.00        1.44      1.08 o 
  -7   3   4       51.03       48.46      2.61 o 
  -6   3   4      127.88      129.13      3.44 o 
  -5   3   4      531.75      518.61      5.52 o 
  -4   3   4       60.53       71.21      3.00 o 
  -3   3   4      202.37      203.37      3.39 o 
  -2   3   4       42.06       38.87      1.23 o 
  -1   3   4      176.30      189.46      2.52 o 
   0   3   4      224.04      254.10      2.62 o 
   1   3   4      156.34      144.31      2.49 o 
   2   3   4       23.23       20.77      0.98 o 
   3   3   4      411.57      387.97      3.64 o 
   4   3   4      142.22      143.27      2.69 o 
   5   3   4      266.98      243.37      4.37 o 
   6   3   4      229.79      226.52      4.50 o 
   7   3   4        2.83        2.93      1.19 o 
   8   3   4        0.55        0.33      1.12 o 
   9   3   4       22.35       23.09      2.96 o 
  10   3   4        0.48        1.40      2.10 o 
 -10   4   4       38.60       40.57      4.23 o 
  -9   4   4        8.48        7.56      2.31 o 
  -8   4   4        0.24        0.04      2.69 o 
  -7   4   4      127.16      138.18      7.68 o 
  -6   4   4      543.12      521.06     14.39 o 
  -5   4   4       22.78       21.91      1.49 o 
  -4   4   4       10.59        7.90      1.20 o 
  -3   4   4      302.76      305.64      4.43 o 
  -2   4   4      330.35      350.84      4.33 o 
  -1   4   4        1.44        4.46      0.57 o 
   0   4   4      574.56      605.10      5.09 o 
   1   4   4        2.13        2.86      0.64 o 
   2   4   4      315.65      299.32      3.93 o 
   3   4   4       49.24       42.01      2.01 o 
   4   4   4       11.84       19.33      1.13 o 
   5   4   4      217.33      210.84      3.28 o 
   6   4   4      128.23      102.69      3.58 o 
   7   4   4        7.70        2.66      1.60 o 
   8   4   4       20.22       16.07      2.40 o 
   9   4   4        4.93        5.87      1.76 o 
  10   4   4       75.09       72.12      5.32 o 
 -10   5   4        8.22        5.37      2.22 o 
  -9   5   4       17.70       12.07      2.39 o 
  -8   5   4       52.55       50.64      4.96 o 
  -7   5   4       56.84       56.70      4.20 o 
  -6   5   4        3.11        3.70      1.55 o 
  -5   5   4       41.29       41.30      2.58 o 
  -4   5   4      342.82      355.16      7.27 o 
  -3   5   4       41.54       39.29      2.14 o 
  -2   5   4      144.07      139.31      3.84 o 
  -1   5   4        4.18        5.52      0.75 o 
   0   5   4       45.76       52.34      1.46 o 
   1   5   4      702.12      750.65     20.01 o 
   2   5   4        0.24       -0.70      0.70 o 
   3   5   4      137.82      137.59      3.41 o 
   4   5   4      924.82      936.59     10.28 o 
   5   5   4      562.20      544.12      8.26 o 
   6   5   4       64.06       69.42      4.10 o 
   7   5   4       49.85       46.88      4.07 o 
   8   5   4        8.21        1.88      2.87 o 
   9   5   4        6.78       11.54      3.05 o 
  -9   6   4        0.41        0.37      2.20 o 
  -8   6   4        3.00        3.35      1.84 o 
  -7   6   4      228.87      234.69      8.48 o 
  -6   6   4      171.40      158.54      8.08 o 
  -5   6   4      610.14      592.19     11.96 o 
  -4   6   4      392.85      390.72     10.79 o 
  -3   6   4        3.63        4.85      1.43 o 
  -2   6   4       60.35       58.33      2.86 o 
  -1   6   4      191.70      200.87      4.31 o 
   0   6   4        8.20        9.48      0.76 o 
   1   6   4      787.79      751.51     12.22 o 
   2   6   4      220.34      219.32      5.01 o 
   3   6   4       12.47       16.42      1.92 o 
   4   6   4      207.38      221.29      5.24 o 
   5   6   4      327.85      307.48      6.50 o 
   6   6   4      528.89      507.67     12.88 o 
   7   6   4      111.67      112.29      7.63 o 
   8   6   4        1.97        3.33      4.11 o 
   9   6   4       29.71       34.17      4.98 o 
  -9   7   4        0.00        0.04      1.77 o 
  -8   7   4        0.77        3.79      1.80 o 
  -7   7   4        5.91        7.27      1.92 o 
  -6   7   4      235.27      242.33      8.50 o 
  -5   7   4        6.47        3.93      1.98 o 
  -4   7   4      325.78      321.95     10.54 o 
  -3   7   4      813.06      790.95     11.17 o 
  -2   7   4        3.92        3.96      1.06 o 
  -1   7   4        5.90        7.77      1.14 o 
   0   7   4        2.59        5.46      0.72 o 
   1   7   4        0.53        0.18      0.61 o 
   2   7   4      100.08       99.47      3.32 o 
   3   7   4      147.97      159.98      5.41 o 
   4   7   4       51.96       51.45      3.58 o 
   5   7   4       69.20       56.40      5.15 o 
   6   7   4       29.63       23.94      3.84 o 
   7   7   4        0.10       -2.10      2.10 o 
   8   7   4       35.86       32.52     12.07 o 
  -8   8   4        2.28        0.43      1.74 o 
  -7   8   4       35.12       31.08      4.38 o 
  -6   8   4       61.80       61.75      5.66 o 
  -5   8   4        6.76       12.65      2.78 o 
  -4   8   4       27.90       30.04      3.60 o 
  -3   8   4       94.84       82.00      4.36 o 
  -2   8   4       65.02       69.29      3.40 o 
  -1   8   4       76.19       73.10      3.33 o 
   0   8   4      183.64      164.70      3.99 o 
   1   8   4        1.99        4.15      1.27 o 
   2   8   4       26.64       18.83      2.12 o 
   3   8   4      158.22      158.66      5.75 o 
   4   8   4      278.56      282.19     11.39 o 
   5   8   4        3.85        8.09      2.49 o 
   6   8   4       17.28       20.21      3.59 o 
   7   8   4       37.59       47.73      5.95 o 
  -7   9   4       26.75       33.16      4.82 o 
  -6   9   4       41.41       53.93     10.14 o 
  -5   9   4      102.91      111.48      7.38 o 
  -4   9   4       24.09       25.05      3.47 o 
  -3   9   4       23.12       20.89      4.22 o 
  -2   9   4       39.09       44.97      3.70 o 
  -1   9   4      211.84      227.75      7.87 o 
   0   9   4      657.61      631.31     12.91 o 
   1   9   4        1.29        2.32      1.38 o 
   2   9   4        3.94        2.11      1.40 o 
   3   9   4        1.71        1.06      1.51 o 
   4   9   4      115.20      109.33      7.59 o 
   5   9   4        0.00        0.09      1.72 o 
   6   9   4       11.68        9.84      2.66 o 
  -5  10   4        0.49       -1.75      2.23 o 
  -4  10   4        3.24        2.64      2.08 o 
  -3  10   4       64.91       61.85      4.65 o 
  -2  10   4      107.13      118.88      6.19 o 
  -1  10   4       81.77       88.61      5.34 o 
   0  10   4       21.82       17.26      2.46 o 
   1  10   4      235.90      246.35      7.61 o 
   2  10   4       22.00       21.58      2.43 o 
   3  10   4        6.22        7.15      1.73 o 
   4  10   4        1.94        0.72      1.58 o 
   5  10   4       48.40       64.49      6.41 o 
  -3  11   4       11.22       10.43      2.41 o 
  -2  11   4       76.55       80.61      8.01 o 
  -1  11   4       23.64       19.60      2.78 o 
   0  11   4        2.87        2.28      1.89 o 
   1  11   4        1.48        2.53      1.29 o 
   2  11   4       12.81       10.90      2.02 o 
   3  11   4        8.39        5.25      1.50 o 
 -11   0   5        4.17        1.50      1.85 o 
  -9   0   5        0.36        1.25      1.77 o 
  -7   0   5        0.71        1.39      0.89 o 
  -5   0   5     1347.85     1362.99     11.47 o 
  -3   0   5       70.66       69.53      2.23 o 
  -1   0   5       25.83       25.02      0.94 o 
   1   0   5     3067.58     3033.92      9.24 o 
   3   0   5     2803.25     2851.73     72.14 o 
   5   0   5       70.62       77.24      4.79 o 
   7   0   5       13.08       18.20      2.38 o 
   9   0   5        9.18        9.13      2.02 o 
 -11   1   5       81.08       87.52      5.39 o 
 -10   1   5      185.85      195.23      7.40 o 
  -9   1   5      208.78      210.39      7.25 o 
  -8   1   5        0.02        0.40      1.26 o 
  -7   1   5       13.23        9.37      1.05 o 
  -6   1   5        6.99        7.25      1.11 o 
  -5   1   5      262.13      286.72      4.56 o 
  -4   1   5       50.24       49.05      1.58 o 
  -3   1   5       19.98       21.39      1.12 o 
  -2   1   5       15.63       16.47      0.82 o 
  -1   1   5     1918.69     1899.09     10.05 o 
   0   1   5      628.94      624.35      4.65 o 
   1   1   5        6.13        8.13      0.63 o 
   2   1   5      147.03      167.96      2.68 o 
   3   1   5      180.12      199.20      4.01 o 
   4   1   5       76.15       78.07      2.51 o 
   5   1   5       88.11       76.51      2.70 o 
   6   1   5      187.97      194.59      4.52 o 
   7   1   5      218.10      207.35      4.60 o 
   8   1   5       63.12       61.95      2.88 o 
   9   1   5       15.97       22.72      1.99 o 
  10   1   5       39.20       42.12      2.71 o 
 -11   2   5      183.59      195.77      7.15 o 
 -10   2   5       44.49       52.93      3.53 o 
  -9   2   5        3.50        3.97      1.39 o 
  -8   2   5       42.29       40.95      3.14 o 
  -7   2   5        8.37        7.24      0.61 o 
  -6   2   5       76.64       78.48      2.28 o 
  -5   2   5       38.23       46.89      1.74 o 
  -4   2   5      817.81      852.04      7.36 o 
  -3   2   5     2743.72     2766.94     11.75 o 
  -2   2   5       75.73       71.58      1.51 o 
  -1   2   5     1069.88     1078.11      5.27 o 
   0   2   5     2259.45     2287.32      7.85 o 
   1   2   5      632.55      641.46      4.50 o 
   2   2   5      374.59      393.98      4.90 o 
   3   2   5       29.41       32.07      1.80 o 
   4   2   5        2.36        2.38      0.76 o 
   5   2   5       16.35       22.61      1.67 o 
   6   2   5      998.55      957.20      9.75 o 
   7   2   5       27.94       29.48      2.24 o 
   8   2   5      172.27      167.52      6.71 o 
   9   2   5       37.12       29.78      2.65 o 
  10   2   5        1.02        3.01      2.01 o 
 -11   3   5       10.44       11.26      2.07 o 
 -10   3   5       26.37       31.26      2.90 o 
  -9   3   5        9.26       10.51      1.76 o 
  -8   3   5        4.43        5.24      1.39 o 
  -7   3   5        2.95        2.19      0.98 o 
  -6   3   5        3.21        3.93      0.71 o 
  -5   3   5       46.58       54.44      2.04 o 
  -4   3   5        9.49        9.99      0.99 o 
  -3   3   5      314.75      315.00      4.32 o 
  -2   3   5     1118.08     1097.93      6.19 o 
  -1   3   5      518.16      565.57      3.85 o 
   0   3   5      705.15      736.02      5.06 o 
   1   3   5       15.65       15.00      0.85 o 
   2   3   5       17.18       21.24      0.85 o 
   3   3   5       19.72       24.46      1.28 o 
   4   3   5       32.93       28.25      1.42 o 
   5   3   5      167.02      188.18      4.43 o 
   6   3   5      790.50      801.77     16.46 o 
   7   3   5      636.71      608.98      9.87 o 
   8   3   5       55.20       47.63      3.86 o 
   9   3   5        0.01       -0.19      1.58 o 
  10   3   5        2.25        3.86      1.94 o 
 -10   4   5        2.91        2.20      2.00 o 
  -9   4   5       37.27       31.09      3.60 o 
  -8   4   5       14.31       10.18      2.01 o 
  -7   4   5       13.67        8.52      2.40 o 
  -6   4   5        4.81        4.95      0.94 o 
  -5   4   5        6.64        9.58      1.23 o 
  -4   4   5       99.21      111.71      3.99 o 
  -3   4   5       25.24       28.55      1.17 o 
  -2   4   5      195.52      187.51      5.01 o 
  -1   4   5      750.13      749.55      6.50 o 
   0   4   5      515.75      510.70      4.84 o 
   1   4   5      571.14      587.38      6.46 o 
   2   4   5       91.71      106.16      3.25 o 
   3   4   5       18.05       21.57      1.37 o 
   4   4   5       48.03       40.59      1.49 o 
   5   4   5       56.54       64.06      2.26 o 
   6   4   5        5.18        2.66      0.77 o 
   7   4   5        4.90        4.29      1.54 o 
   8   4   5       51.19       53.29      4.09 o 
   9   4   5       16.02       14.25      2.44 o 
 -10   5   5        7.87        0.05      1.77 o 
  -9   5   5       36.95       40.91      4.12 o 
  -8   5   5       95.57       89.39      5.63 o 
  -7   5   5       41.78       41.78      3.78 o 
  -6   5   5      146.75      149.45      5.44 o 
  -5   5   5      181.41      182.79      5.66 o 
  -4   5   5      675.76      639.26      8.09 o 
  -3   5   5      153.69      146.95      5.18 o 
  -2   5   5      105.35       94.72      3.14 o 
  -1   5   5        0.17        0.07      0.51 o 
   0   5   5      213.61      222.72      3.09 o 
   1   5   5       71.52       78.97      3.08 o 
   2   5   5      165.21      175.00      4.41 o 
   3   5   5       66.18       67.22      2.32 o 
   4   5   5        8.90       10.22      1.21 o 
   5   5   5       23.17       26.25      1.98 o 
   6   5   5      110.13      108.55      5.06 o 
   7   5   5        0.20        0.31      1.84 o 
   8   5   5       15.00       21.79      4.69 o 
   9   5   5       12.60        9.49      2.81 o 
  -9   6   5        6.97        2.56      1.73 o 
  -8   6   5       14.94       17.21      2.80 o 
  -7   6   5       38.49       23.71      3.46 o 
  -6   6   5      150.64      155.03      6.63 o 
  -5   6   5      203.01      189.10      9.28 o 
  -4   6   5      602.98      604.42     11.58 o 
  -3   6   5       92.10       90.96      4.36 o 
  -2   6   5       91.71       89.13      3.06 o 
  -1   6   5        6.11        7.74      0.91 o 
   0   6   5        1.56        1.05      0.40 o 
   1   6   5       34.22       36.60      2.58 o 
   2   6   5      214.05      219.90      5.24 o 
   3   6   5      211.66      218.45      6.05 o 
   4   6   5       68.39       68.31      3.18 o 
   5   6   5      264.88      266.64      9.80 o 
   6   6   5       33.65       44.98      4.69 o 
   7   6   5        2.48        2.79      4.63 o 
   8   6   5       23.67       23.00      4.11 o 
  -9   7   5        3.15        3.90      1.88 o 
  -8   7   5       15.12       21.18      3.18 o 
  -7   7   5        8.63        9.84      2.09 o 
  -6   7   5       10.83       12.58      2.70 o 
  -5   7   5       85.92       76.34      6.30 o 
  -4   7   5        2.29        3.16      1.69 o 
  -3   7   5      189.52      176.99      5.29 o 
  -2   7   5      131.56      133.14      3.99 o 
  -1   7   5       16.89       14.82      1.44 o 
   0   7   5      111.09       98.85      2.84 o 
   1   7   5        1.91        2.55      1.10 o 
   2   7   5        0.31        1.10      1.21 o 
   3   7   5        0.90        2.16      1.11 o 
   4   7   5       42.27       37.58      3.58 o 
   5   7   5       87.67       83.01      6.28 o 
   6   7   5       28.52       29.69      4.89 o 
   7   7   5        0.02        2.21      1.76 o 
   8   7   5       69.94       71.39      6.84 o 
  -8   8   5        1.43        3.02      2.42 o 
  -7   8   5        0.13        2.60      2.01 o 
  -6   8   5        1.05        5.22      4.43 o 
  -5   8   5       21.12       26.55      3.50 o 
  -4   8   5       42.60       44.15      4.34 o 
  -3   8   5        4.56        4.71      1.10 o 
  -2   8   5        9.79        8.83      1.34 o 
  -1   8   5       15.39       17.43      1.58 o 
   0   8   5       18.59       18.04      1.80 o 
   1   8   5      507.43      497.56      9.76 o 
   2   8   5      408.91      392.37      9.02 o 
   3   8   5       17.07       21.58      2.28 o 
   4   8   5        6.58        8.80      2.00 o 
   5   8   5        0.02        1.01      1.92 o 
   6   8   5       40.00       40.68      9.32 o 
   7   8   5       24.36       21.68      4.35 o 
  -7   9   5       13.77       19.88      5.92 o 
  -6   9   5      155.69      168.33      9.45 o 
  -5   9   5       18.02       15.07      3.01 o 
  -4   9   5       26.37       27.22      3.38 o 
  -3   9   5        2.83        2.19      1.33 o 
  -2   9   5        0.31        1.21      1.48 o 
  -1   9   5      112.74      118.79      5.67 o 
   0   9   5       26.57       30.14      2.67 o 
   1   9   5        5.87        2.25      1.25 o 
   2   9   5      420.17      401.99      8.45 o 
   3   9   5        0.68       -0.44      1.54 o 
   4   9   5        2.30        1.80      5.74 o 
   5   9   5       69.15       56.81     17.55 o 
   6   9   5       18.30       23.18      4.14 o 
  -5  10   5        5.02        2.20      3.62 o 
  -4  10   5        0.13       -1.99      1.99 o 
  -3  10   5        0.28        2.17      1.56 o 
  -2  10   5       48.65       44.88      3.87 o 
  -1  10   5       82.95       86.82      5.29 o 
   0  10   5       88.55       95.08      7.29 o 
   1  10   5      175.05      200.20      6.98 o 
   2  10   5        1.28        3.76      1.59 o 
   3  10   5       16.24       17.85      2.35 o 
   4  10   5        1.90        3.69      2.48 o 
  -3  11   5       30.35       38.11      5.12 o 
  -2  11   5      134.22      146.13      9.22 o 
  -1  11   5       94.99       94.29      5.75 o 
   0  11   5       61.74       69.82      4.90 o 
   1  11   5       13.07        7.40      1.83 o 
   2  11   5        9.58        5.81      1.60 o 
 -10   0   6        3.12        2.35      3.73 o 
  -8   0   6      335.89      344.21      8.28 o 
  -6   0   6       35.17       34.04      2.54 o 
  -4   0   6       75.64       74.30      2.55 o 
  -2   0   6       90.64       89.11      2.53 o 
   0   0   6      414.20      490.84      4.33 o 
   2   0   6     3780.45     3942.12     36.64 o 
   4   0   6        7.76       13.53      2.49 o 
   6   0   6      226.07      222.17      8.09 o 
   8   0   6        5.66        3.83      2.47 o 
  10   0   6       32.62       36.97      5.88 o 
 -11   1   6        0.11        0.38      1.65 o 
 -10   1   6       27.00       29.60      5.07 o 
  -9   1   6        1.30        2.19      1.47 o 
  -8   1   6        0.29       -0.05      0.92 o 
  -7   1   6      275.18      287.51      5.20 o 
  -6   1   6       56.95       55.24      2.11 o 
  -5   1   6        4.27        3.98      0.80 o 
  -4   1   6      543.19      547.29      6.22 o 
  -3   1   6       32.67       31.70      1.33 o 
  -2   1   6        1.01        0.77      0.44 o 
  -1   1   6       64.03       65.47      1.85 o 
   0   1   6        0.04        1.01      0.35 o 
   1   1   6       27.95       31.97      1.61 o 
   2   1   6        5.10        2.14      0.59 o 
   3   1   6       86.96      106.27      2.65 o 
   4   1   6       47.10       61.04      1.94 o 
   5   1   6      155.83      149.13      3.25 o 
   6   1   6        3.03        2.48      1.14 o 
   7   1   6       36.50       34.97      1.88 o 
   8   1   6        3.94        3.95      1.02 o 
   9   1   6       28.12       28.01      2.17 o 
  10   1   6       15.07       17.29      2.42 o 
 -11   2   6        5.95        2.21      1.46 o 
 -10   2   6        1.17        1.08      1.47 o 
  -9   2   6       23.07       25.45      2.60 o 
  -8   2   6       62.58       59.29      2.81 o 
  -7   2   6       17.21       16.44      1.41 o 
  -6   2   6        0.64        1.43      0.66 o 
  -5   2   6        1.05        0.05      0.68 o 
  -4   2   6     2095.06     2098.82     14.37 o 
  -3   2   6     2598.87     2614.34     17.26 o 
  -2   2   6       29.84       36.22      1.12 o 
  -1   2   6      320.80      325.02      3.39 o 
   0   2   6      657.89      671.04      5.40 o 
   1   2   6      654.33      648.86      6.51 o 
   2   2   6       74.71       71.50      2.20 o 
   3   2   6      126.18      133.85      3.78 o 
   4   2   6      218.52      222.97      4.76 o 
   5   2   6        0.81        1.95      0.90 o 
   6   2   6      205.64      208.11      5.21 o 
   7   2   6      168.33      156.44      4.76 o 
   8   2   6        3.56        1.62      1.11 o 
   9   2   6       57.04       74.11      4.24 o 
  10   2   6        6.10        1.93      1.91 o 
 -10   3   6      159.72      165.97      6.28 o 
  -9   3   6        0.39        1.51      2.37 o 
  -8   3   6        0.04        1.82      1.13 o 
  -7   3   6       32.08       32.38      2.15 o 
  -6   3   6       25.61       27.36      1.54 o 
  -5   3   6      114.79      111.97      3.14 o 
  -4   3   6      127.87      139.18      2.96 o 
  -3   3   6     1649.81     1606.65      9.78 o 
  -2   3   6     1734.93     1805.19     13.69 o 
  -1   3   6        1.60        1.47      0.49 o 
   0   3   6        5.11        4.41      0.58 o 
   1   3   6       10.18       11.88      0.76 o 
   2   3   6      196.38      197.12      3.45 o 
   3   3   6        0.20        1.58      0.61 o 
   4   3   6       47.98       44.89      2.29 o 
   5   3   6        5.82        7.56      1.17 o 
   6   3   6      456.37      423.27      7.30 o 
   7   3   6       40.72       43.37      3.16 o 
   8   3   6      126.53      118.41      6.99 o 
   9   3   6       20.21       11.97      2.80 o 
 -10   4   6      107.17      116.25      6.15 o 
  -9   4   6      141.15      158.62      6.72 o 
  -8   4   6      143.52      145.29      6.07 o 
  -7   4   6       96.82       97.10      5.13 o 
  -6   4   6       30.66       33.93      2.05 o 
  -5   4   6      183.10      187.40      4.55 o 
  -4   4   6        0.07        0.36      0.72 o 
  -3   4   6       66.53       68.45      1.91 o 
  -2   4   6      377.06      351.31      5.55 o 
  -1   4   6      307.93      282.51      2.97 o 
   0   4   6        2.47        1.89      0.50 o 
   1   4   6        1.48        1.80      0.45 o 
   2   4   6       92.01       85.75      2.92 o 
   3   4   6        3.89        3.32      0.61 o 
   4   4   6        0.59        0.26      0.48 o 
   5   4   6       56.33       57.92      2.16 o 
   6   4   6       60.85       55.89      3.09 o 
   7   4   6      121.94      127.91      5.79 o 
   8   4   6        3.81        6.75      2.38 o 
   9   4   6       67.08       80.07     16.91 o 
 -10   5   6        0.22        2.28      1.77 o 
  -9   5   6      243.60      256.53     14.45 o 
  -8   5   6       13.65        8.76      2.83 o 
  -7   5   6        3.74        3.09      1.44 o 
  -6   5   6       87.95       86.98      3.29 o 
  -5   5   6       59.90       63.69      3.50 o 
  -4   5   6      659.67      669.05     10.28 o 
  -3   5   6      209.12      210.54      4.93 o 
  -2   5   6        5.60        5.75      0.91 o 
  -1   5   6      201.01      191.36      3.96 o 
   0   5   6      158.66      157.40      2.85 o 
   1   5   6      205.48      215.86      4.43 o 
   2   5   6      810.77      836.37     10.01 o 
   3   5   6      665.97      665.75     13.74 o 
   4   5   6      736.51      719.14      8.98 o 
   5   5   6       50.63       51.99      2.75 o 
   6   5   6       97.55       88.98      6.20 o 
   7   5   6        1.10        2.99      2.31 o 
   8   5   6       14.34       12.55      3.01 o 
   9   5   6       36.00       33.75      8.91 o 
  -9   6   6       14.89       12.98      2.53 o 
  -8   6   6       33.85       34.77      3.74 o 
  -7   6   6        2.37       -0.17      1.59 o 
  -6   6   6       29.30       28.44      3.62 o 
  -5   6   6        0.03       -0.94      1.31 o 
  -4   6   6      254.92      251.93      7.58 o 
  -3   6   6        3.76        7.01      1.55 o 
  -2   6   6      125.01      122.97      3.54 o 
  -1   6   6        0.02        0.15      0.59 o 
   0   6   6      343.46      341.93      4.71 o 
   1   6   6      405.80      412.71      7.73 o 
   2   6   6       15.60       12.38      1.50 o 
   3   6   6       60.01       65.46      4.03 o 
   4   6   6      331.51      342.39      8.89 o 
   5   6   6       29.78       29.67      2.78 o 
   6   6   6       16.40       16.24      4.22 o 
   7   6   6       20.93       27.49      4.02 o 
   8   6   6      142.06      166.06      9.85 o 
  -8   7   6       19.46       18.20      2.91 o 
  -7   7   6        1.33        1.37      1.48 o 
  -6   7   6       61.78       63.53      8.16 o 
  -5   7   6      231.60      214.75      7.79 o 
  -4   7   6      177.74      178.99      6.73 o 
  -3   7   6       20.71       17.72      1.87 o 
  -2   7   6        9.21        9.30      1.30 o 
  -1   7   6        7.88        8.72      1.17 o 
   0   7   6       19.89       15.16      1.25 o 
   1   7   6        4.09        4.81      1.09 o 
   2   7   6      399.49      371.51      7.50 o 
   3   7   6      399.02      383.61      8.71 o 
   4   7   6        0.00        1.21      1.37 o 
   5   7   6        0.22       -0.77      1.88 o 
   6   7   6        1.55        1.68      1.85 o 
   7   7   6        0.16        1.05      2.76 o 
  -8   8   6      113.77      131.93      9.05 o 
  -7   8   6      110.58      122.52      8.26 o 
  -6   8   6        5.48        7.46      2.48 o 
  -5   8   6      111.36      111.77      7.00 o 
  -4   8   6       59.25       56.24      4.05 o 
  -3   8   6       29.73       35.84      2.80 o 
  -2   8   6       78.91       72.32      3.16 o 
  -1   8   6        8.25        8.90      1.51 o 
   0   8   6        2.81        2.27      1.04 o 
   1   8   6       27.21       26.00      2.05 o 
   2   8   6       27.72       17.34      2.60 o 
   3   8   6       48.73       47.79      3.35 o 
   4   8   6        0.31        1.19      1.74 o 
   5   8   6       38.29       41.76      5.44 o 
   6   8   6        0.02        0.88      2.14 o 
   7   8   6        0.02       -2.42      2.42 o 
  -6   9   6       11.14        8.96      3.53 o 
  -5   9   6       20.94       12.62      6.61 o 
  -4   9   6        1.04        0.14      1.41 o 
  -3   9   6       71.90       78.72      4.73 o 
  -2   9   6        0.02       -0.77      1.14 o 
  -1   9   6      120.49      113.90      4.90 o 
   0   9   6       44.33       42.09      3.01 o 
   1   9   6       85.83       92.15      4.62 o 
   2   9   6       56.75       64.01      3.48 o 
   3   9   6        8.35        8.56      1.73 o 
   4   9   6        8.63       10.63      2.75 o 
   5   9   6      158.41      158.73     19.11 o 
  -5  10   6        0.31       -2.76      3.40 o 
  -4  10   6       22.58       14.70      3.12 o 
  -3  10   6      129.33      147.87      8.97 o 
  -2  10   6       49.66       37.79      4.74 o 
  -1  10   6        0.22       -0.34      1.72 o 
   0  10   6       51.95       47.99      4.87 o 
   1  10   6        3.49        2.46      1.36 o 
   2  10   6        5.31        7.77      1.86 o 
   3  10   6        0.00        0.91      1.28 o 
   4  10   6       94.03      109.65      8.13 o 
  -2  11   6       23.44       28.13      8.19 o 
  -1  11   6       66.04       78.71      8.71 o 
   0  11   6       32.03       28.48      7.44 o 
   1  11   6        0.01       -1.00      2.11 o 
 -11   0   7        4.98        9.35      3.25 o 
  -9   0   7        0.03       -0.64      3.26 o 
  -7   0   7      352.79      364.81      8.66 o 
  -5   0   7      182.72      179.21      4.93 o 
  -3   0   7        0.55        0.93      1.10 o 
  -1   0   7     1016.61      997.64     13.16 o 
   1   0   7      541.07      576.93      5.53 o 
   3   0   7      389.63      431.81     11.48 o 
   5   0   7      178.36      194.48      5.77 o 
   7   0   7      458.07      468.31      8.84 o 
   9   0   7       26.53       24.69      2.91 o 
 -11   1   7       26.44       29.55      3.35 o 
 -10   1   7        7.60        5.36      1.45 o 
  -9   1   7        5.95        4.08      1.29 o 
  -8   1   7      133.47      133.52      4.80 o 
  -7   1   7       36.56       36.82      2.13 o 
  -6   1   7       41.71       45.55      2.03 o 
  -5   1   7      115.68      107.05      3.10 o 
  -4   1   7       98.01      103.39      2.90 o 
  -3   1   7      840.99      828.54      6.48 o 
  -2   1   7      293.57      292.90      3.93 o 
  -1   1   7      317.83      321.84      4.22 o 
   0   1   7       91.92       86.10      1.67 o 
   1   1   7        2.88        2.65      0.50 o 
   2   1   7       21.83       24.63      1.48 o 
   3   1   7      332.90      329.31      6.09 o 
   4   1   7      433.57      463.93      5.32 o 
   5   1   7      197.98      197.99      3.81 o 
   6   1   7       25.83       24.35      1.55 o 
   7   1   7        9.78        5.54      1.26 o 
   8   1   7      124.87      124.70      4.13 o 
   9   1   7       61.23       71.72      3.69 o 
 -10   2   7        5.11        7.93      2.13 o 
  -9   2   7       64.33       60.25      3.19 o 
  -8   2   7        1.17        3.63      1.08 o 
  -7   2   7       27.61       28.72      1.80 o 
  -6   2   7        3.67        3.25      0.78 o 
  -5   2   7       83.48       77.07      2.12 o 
  -4   2   7      681.84      673.86      7.35 o 
  -3   2   7       87.64       91.90      2.91 o 
  -2   2   7      936.81      955.09      9.58 o 
  -1   2   7      337.09      353.09      3.30 o 
   0   2   7       21.02       20.26      0.77 o 
   1   2   7      374.20      368.16      4.81 o 
   2   2   7        1.20        1.70      0.75 o 
   3   2   7      270.19      229.60      4.35 o 
   4   2   7      422.39      411.07      6.18 o 
   5   2   7       19.55       17.28      1.75 o 
   6   2   7       22.67       22.59      1.76 o 
   7   2   7       31.74       28.98      1.96 o 
   8   2   7        4.95        0.15      1.40 o 
   9   2   7      225.31      210.09      8.44 o 
 -10   3   7       47.70       46.35      4.00 o 
  -9   3   7        0.50        2.71      1.54 o 
  -8   3   7      117.77      126.00      4.21 o 
  -7   3   7        2.38        2.32      0.92 o 
  -6   3   7        0.42        1.10      0.95 o 
  -5   3   7       69.81       76.32      2.74 o 
  -4   3   7       32.27       34.57      1.56 o 
  -3   3   7     2853.75     2925.88     19.17 o 
  -2   3   7      747.43      712.39      7.12 o 
  -1   3   7     1341.93     1342.67      7.48 o 
   0   3   7     1154.06     1160.17      7.46 o 
   1   3   7       13.36       16.91      0.90 o 
   2   3   7       10.34        4.92      0.69 o 
   3   3   7       10.66       11.09      0.94 o 
   4   3   7      265.84      265.81      5.29 o 
   5   3   7      210.60      196.86      4.87 o 
   6   3   7       30.00       36.46      2.28 o 
   7   3   7       24.36       19.29      3.08 o 
   8   3   7       22.16       25.86      3.86 o 
   9   3   7        3.16        2.91      2.28 o 
 -10   4   7       36.83       36.16      3.60 o 
  -9   4   7        3.90        5.36      1.87 o 
  -8   4   7        2.81        4.47      1.67 o 
  -7   4   7       73.31       74.76      3.65 o 
  -6   4   7        0.14        1.56      0.91 o 
  -5   4   7        9.82       10.97      1.32 o 
  -4   4   7       65.56       62.88      2.31 o 
  -3   4   7       26.23       28.65      1.30 o 
  -2   4   7       14.78       14.48      1.02 o 
  -1   4   7      125.74      123.90      2.08 o 
   0   4   7      139.27      150.32      2.48 o 
   1   4   7      560.42      535.55      5.24 o 
   2   4   7      306.37      307.35      4.39 o 
   3   4   7     1118.25     1088.22     12.63 o 
   4   4   7       23.10       21.38      1.12 o 
   5   4   7      242.65      225.50      5.59 o 
   6   4   7      172.45      161.02      5.81 o 
   7   4   7       47.98       44.93      4.67 o 
   8   4   7        0.46       -1.90      1.90 o 
   9   4   7        7.58        3.70      1.99 o 
  -9   5   7       10.85       13.33      2.97 o 
  -8   5   7       77.26       74.01      4.56 o 
  -7   5   7      469.48      468.59      9.22 o 
  -6   5   7      469.58      462.81      7.17 o 
  -5   5   7      213.63      206.41      5.44 o 
  -4   5   7        0.54       -0.16      1.52 o 
  -3   5   7      577.31      571.92      6.78 o 
  -2   5   7       41.74       39.16      1.85 o 
  -1   5   7       43.19       36.56      1.13 o 
   0   5   7       12.16       11.48      0.87 o 
   1   5   7      204.25      192.19      3.62 o 
   2   5   7       39.78       38.59      2.28 o 
   3   5   7       73.20       73.41      4.80 o 
   4   5   7      381.74      390.29      9.34 o 
   5   5   7      244.21      238.20     10.00 o 
   6   5   7        2.17        3.89      2.12 o 
   7   5   7       74.28       75.46     15.04 o 
   8   5   7       51.47       52.00      5.43 o 
  -9   6   7        0.00       -1.50      1.51 o 
  -8   6   7      166.18      179.99      8.17 o 
  -7   6   7       22.17       23.54      3.31 o 
  -6   6   7        0.37        0.02      1.21 o 
  -5   6   7      123.21      119.10      5.66 o 
  -4   6   7      376.24      374.22     11.85 o 
  -3   6   7        1.76        2.02      1.17 o 
  -2   6   7      137.88      126.88      3.02 o 
  -1   6   7       67.88       65.24      3.38 o 
   0   6   7      206.96      191.18      4.38 o 
   1   6   7       86.47       82.47      3.64 o 
   2   6   7      250.21      247.16      7.67 o 
   3   6   7       40.29       38.38      3.18 o 
   4   6   7       59.34       61.41      3.96 o 
   5   6   7        2.80        1.61      1.36 o 
   6   6   7        0.23        1.66      2.29 o 
   7   6   7       37.09       32.68      4.34 o 
   8   6   7        5.87        5.87      4.28 o 
  -8   7   7        0.69        0.19      1.51 o 
  -7   7   7        0.69       -0.65      2.01 o 
  -6   7   7       17.54       21.49      2.91 o 
  -5   7   7        0.11        1.25      1.38 o 
  -4   7   7       51.10       52.58      3.78 o 
  -3   7   7       26.07       22.58      2.17 o 
  -2   7   7       21.41       20.86      2.79 o 
  -1   7   7      393.92      358.25      6.08 o 
   0   7   7       17.99       13.10      1.42 o 
   1   7   7       17.95       17.72      1.64 o 
   2   7   7      195.20      198.22      5.75 o 
   3   7   7        4.55        5.00      1.63 o 
   4   7   7      141.39      132.93      6.09 o 
   5   7   7       39.32       44.80      4.97 o 
   6   7   7       19.28       14.04      3.85 o 
   7   7   7       21.80       31.03      4.47 o 
  -7   8   7       99.67      110.00      7.91 o 
  -6   8   7        2.38        3.73      2.02 o 
  -5   8   7       17.53       20.03      2.78 o 
  -4   8   7       11.71        8.60      1.67 o 
  -3   8   7       33.05       30.28      2.55 o 
  -2   8   7       20.67       14.50      2.83 o 
  -1   8   7       10.38        8.07      1.86 o 
   0   8   7      195.86      181.31      4.93 o 
   1   8   7       14.97       12.41      1.55 o 
   2   8   7       11.55       15.38      2.48 o 
   3   8   7        8.70        8.41      1.72 o 
   4   8   7       20.20       19.13      2.59 o 
   5   8   7        9.36       11.72      3.14 o 
   6   8   7       16.27       17.12      3.63 o 
  -6   9   7        3.07        4.10      2.13 o 
  -5   9   7        0.00        0.30      1.91 o 
  -4   9   7        8.73        3.47      2.53 o 
  -3   9   7        5.82        9.97      2.12 o 
  -2   9   7       39.46       41.54      3.75 o 
  -1   9   7       12.10       11.04      2.84 o 
   0   9   7       48.03       43.88      3.05 o 
   1   9   7       22.72       15.29      2.14 o 
   2   9   7       11.27        8.79      1.52 o 
   3   9   7        4.97        3.19      1.82 o 
   4   9   7       33.38       38.73      4.80 o 
   5   9   7        5.30        5.80      2.47 o 
  -4  10   7       23.98       22.08      6.43 o 
  -3  10   7       95.20       88.96      7.10 o 
  -2  10   7       66.82       79.74      6.61 o 
  -1  10   7       30.12       27.75      3.40 o 
   0  10   7      131.57      124.88      8.61 o 
   1  10   7        0.41       -1.03      1.96 o 
   2  10   7       85.21       97.41      5.29 o 
   3  10   7       86.61       80.11      4.89 o 
 -10   0   8        4.10        2.86      2.26 o 
  -8   0   8       52.26       50.59      3.57 o 
  -6   0   8      476.69      470.78      8.71 o 
  -4   0   8        0.01        0.27      1.40 o 
  -2   0   8        7.17        6.70      0.84 o 
   0   0   8       71.34       61.22      2.06 o 
   2   0   8        0.90        0.76      0.49 o 
   4   0   8      104.64      103.67      3.51 o 
   6   0   8       15.48       12.08      1.65 o 
   8   0   8       72.49       63.98      5.53 o 
 -10   1   8       90.00       90.22      4.61 o 
  -9   1   8        1.71        0.92      1.32 o 
  -8   1   8        3.39        6.21      1.21 o 
  -7   1   8      175.11      176.46      4.16 o 
  -6   1   8       68.96       72.24      2.78 o 
  -5   1   8        2.23        2.68      0.82 o 
  -4   1   8        7.32        7.36      0.87 o 
  -3   1   8      100.60       99.66      2.59 o 
  -2   1   8     1750.72     1763.90     11.98 o 
  -1   1   8       42.83       47.37      1.71 o 
   0   1   8      224.64      232.42      2.79 o 
   1   1   8      682.58      694.52      7.14 o 
   2   1   8       25.07       28.85      1.62 o 
   3   1   8      227.58      242.67      4.27 o 
   4   1   8      157.58      154.89      3.34 o 
   5   1   8        5.13        2.74      0.78 o 
   6   1   8      331.41      304.73      5.17 o 
   7   1   8       12.09       12.70      1.30 o 
   8   1   8        1.31        0.70      1.07 o 
   9   1   8       10.72       19.48      4.01 o 
 -10   2   8       12.65       12.41      2.39 o 
  -9   2   8       15.04       20.07      2.51 o 
  -8   2   8       26.07       23.96      2.13 o 
  -7   2   8        7.72        8.65      1.11 o 
  -6   2   8       96.81       98.65      3.22 o 
  -5   2   8        2.58        4.79      0.73 o 
  -4   2   8      135.39      154.16      4.10 o 
  -3   2   8       92.01       95.49      2.55 o 
  -2   2   8     1530.06     1515.44     11.14 o 
  -1   2   8      177.17      154.05      2.62 o 
   0   2   8      168.73      159.87      3.85 o 
   1   2   8       18.71       20.68      1.17 o 
   2   2   8       69.10       75.12      2.83 o 
   3   2   8       24.42       23.80      1.37 o 
   4   2   8       47.84       57.51      2.16 o 
   5   2   8        4.40        8.15      1.04 o 
   6   2   8      432.34      397.74      6.21 o 
   7   2   8       33.71       43.04      2.93 o 
   8   2   8        2.73        4.95      2.17 o 
   9   2   8       47.64       60.70      6.05 o 
 -10   3   8       48.44       48.13      4.01 o 
  -9   3   8       41.44       43.45      3.14 o 
  -8   3   8       22.95       20.83      1.93 o 
  -7   3   8       13.61       10.31      1.63 o 
  -6   3   8      219.32      218.74      4.90 o 
  -5   3   8      796.98      783.50      8.45 o 
  -4   3   8      160.15      158.09      3.19 o 
  -3   3   8        0.40        0.69      0.56 o 
  -2   3   8      144.16      152.94      3.12 o 
  -1   3   8       11.37       11.62      1.02 o 
   0   3   8       11.25        7.89      0.93 o 
   1   3   8      177.33      192.40      3.27 o 
   2   3   8       28.50       24.00      2.23 o 
   3   3   8       10.40        8.48      1.40 o 
   4   3   8      252.58      238.94      5.79 o 
   5   3   8      204.76      199.87      5.08 o 
   6   3   8       43.39       51.75      3.54 o 
   7   3   8       13.04        9.01      1.87 o 
   8   3   8        0.58        2.46      2.40 o 
   9   3   8        0.03        1.39      1.70 o 
 -10   4   8       55.35       62.05      4.61 o 
  -9   4   8       18.91       18.62      2.17 o 
  -8   4   8       76.38       84.27      4.14 o 
  -7   4   8       14.99       14.09      1.89 o 
  -6   4   8      259.77      257.72      5.42 o 
  -5   4   8        9.61       12.98      1.38 o 
  -4   4   8        1.84        5.63      1.16 o 
  -3   4   8      152.00      147.90      4.19 o 
  -2   4   8       94.98       97.98      2.41 o 
  -1   4   8      117.15      122.31      3.28 o 
   0   4   8       22.98       26.22      1.17 o 
   1   4   8      102.65      104.61      2.51 o 
   2   4   8        0.33        0.67      0.49 o 
   3   4   8       14.05       15.17      1.54 o 
   4   4   8     2057.83     1983.56     16.76 o 
   5   4   8      368.80      388.21      9.37 o 
   6   4   8       41.62       35.04      3.01 o 
   7   4   8       48.40       44.65      4.72 o 
   8   4   8       17.20       24.96      6.55 o 
  -9   5   8       15.75       13.41      2.48 o 
  -8   5   8       36.85       33.68      2.76 o 
  -7   5   8      137.74      143.25      5.17 o 
  -6   5   8      233.94      236.13      5.33 o 
  -5   5   8      200.42      196.70      4.71 o 
  -4   5   8       81.61       76.84      4.31 o 
  -3   5   8        7.37        8.25      1.02 o 
  -2   5   8       29.44       28.34      1.45 o 
  -1   5   8      207.63      210.23      4.03 o 
   0   5   8       91.02       99.62      2.24 o 
   1   5   8      137.76      139.83      2.86 o 
   2   5   8      191.06      180.66      6.95 o 
   3   5   8      100.84      104.10      5.96 o 
   4   5   8      162.90      155.05      7.85 o 
   5   5   8      231.79      232.72      7.77 o 
   6   5   8        1.06        2.11      3.81 o 
   7   5   8        0.25        1.89      1.82 o 
   8   5   8       12.61       17.60      3.37 o 
  -9   6   8        2.22        6.08      1.76 o 
  -8   6   8        2.69        3.23      1.24 o 
  -7   6   8        5.69        2.50      1.13 o 
  -6   6   8       90.75       85.21      3.93 o 
  -5   6   8       99.13       90.84      4.17 o 
  -4   6   8      226.58      226.21      6.08 o 
  -3   6   8        0.00       -0.04      0.70 o 
  -2   6   8      154.08      158.41      3.68 o 
  -1   6   8      337.42      339.53      6.09 o 
   0   6   8      265.77      254.20      6.91 o 
   1   6   8      206.72      197.83      5.78 o 
   2   6   8       10.39       10.77      2.04 o 
   3   6   8        8.85        8.71      2.15 o 
   4   6   8       21.02       22.79      2.60 o 
   5   6   8        1.95        2.67      1.61 o 
   6   6   8       12.73       13.56      6.80 o 
   7   6   8       54.97       59.55      5.80 o 
  -8   7   8        0.26        0.38      1.31 o 
  -7   7   8       52.80       52.09      3.68 o 
  -6   7   8       13.26       13.04      1.88 o 
  -5   7   8       14.97       14.80      1.89 o 
  -4   7   8       13.97       12.58      2.07 o 
  -3   7   8        7.03        8.92      1.74 o 
  -2   7   8       21.12       17.77      1.56 o 
  -1   7   8      395.35      345.50      6.38 o 
   0   7   8      190.06      157.81      5.08 o 
   1   7   8       89.40       82.31      3.36 o 
   2   7   8       32.76       35.31      3.34 o 
   3   7   8      103.68      104.59      5.57 o 
   4   7   8        0.08        0.92      1.62 o 
   5   7   8        4.41        0.05      1.78 o 
   6   7   8       38.95       41.09      4.95 o 
   7   7   8       77.85       86.21      9.15 o 
  -7   8   8        5.41        1.41      4.77 o 
  -6   8   8       42.22       39.58      3.95 o 
  -5   8   8        9.30        7.61      2.29 o 
  -4   8   8        9.98        6.82      1.54 o 
  -3   8   8        1.97        1.48      1.78 o 
  -2   8   8       19.41       23.15      2.74 o 
  -1   8   8        0.19       -0.60      1.35 o 
   0   8   8       16.15       14.23      2.29 o 
   1   8   8        0.02        2.70      1.11 o 
   2   8   8       21.37       15.37      2.55 o 
   3   8   8       22.68       22.83      2.57 o 
   4   8   8       26.89       26.40      3.54 o 
   5   8   8       15.88       15.28      3.32 o 
   6   8   8       24.43       18.84      3.77 o 
  -6   9   8       25.82       24.76      4.04 o 
  -5   9   8       39.59       37.20      5.45 o 
  -4   9   8        1.37        2.38      1.69 o 
  -3   9   8        7.00        6.25      2.83 o 
  -2   9   8       10.52        6.64      2.05 o 
  -1   9   8        1.45        0.84      1.73 o 
   0   9   8        0.30       -0.30      4.59 o 
   1   9   8      112.60      122.68     13.40 o 
   2   9   8        4.21       -0.26      1.72 o 
   3   9   8       42.45       40.94      3.47 o 
   4   9   8       22.84       19.92      3.55 o 
  -4  10   8       21.57       24.62      3.84 o 
  -3  10   8       18.41       17.26      2.97 o 
  -2  10   8       63.23       71.46      8.56 o 
  -1  10   8        1.35        1.00      1.58 o 
   0  10   8      129.28      126.29      8.81 o 
   1  10   8       17.65       18.64      5.23 o 
   2  10   8       10.73        5.73      3.07 o 
  -9   0   9        4.27        3.41      1.80 o 
  -7   0   9       25.21       25.30      2.38 o 
  -5   0   9       33.89       30.15      2.70 o 
  -3   0   9        2.03        0.51      1.30 o 
  -1   0   9      343.26      368.46      8.40 o 
   1   0   9       10.27       13.54      1.02 o 
   3   0   9       88.77       93.80      3.37 o 
   5   0   9        2.96        7.22      1.27 o 
   7   0   9       72.27       54.08      3.99 o 
   9   0   9        0.61        1.93      2.98 o 
 -10   1   9       24.74       25.34      2.59 o 
  -9   1   9       14.63       10.50      1.81 o 
  -8   1   9        5.73        5.91      1.27 o 
  -7   1   9      156.96      160.37      4.13 o 
  -6   1   9       13.96       15.18      1.41 o 
  -5   1   9      216.25      200.09      3.79 o 
  -4   1   9        0.76        2.65      1.14 o 
  -3   1   9       44.56       48.21      2.40 o 
  -2   1   9        7.39        6.33      0.94 o 
  -1   1   9       86.33       92.29      3.77 o 
   0   1   9      360.89      366.72      4.13 o 
   1   1   9     1520.32     1552.79     10.94 o 
   2   1   9       15.16       17.67      1.33 o 
   3   1   9       78.20       70.62      4.30 o 
   4   1   9       96.91       91.98      2.70 o 
   5   1   9      316.01      294.66      4.77 o 
   6   1   9        2.79        2.16      0.89 o 
   7   1   9        5.64        1.20      1.28 o 
   8   1   9       36.43       34.35      3.64 o 
   9   1   9       16.94       15.06      2.64 o 
 -10   2   9        0.01       -0.39      1.61 o 
  -9   2   9       82.70       88.07      4.90 o 
  -8   2   9        7.18        6.54      1.29 o 
  -7   2   9       23.89       20.46      1.79 o 
  -6   2   9       49.20       44.07      2.29 o 
  -5   2   9      104.53      107.11      3.21 o 
  -4   2   9      202.25      206.64      4.58 o 
  -3   2   9       56.69       64.40      3.05 o 
  -2   2   9       11.12       14.53      1.44 o 
  -1   2   9        2.90        3.69      0.65 o 
   0   2   9        1.60        1.63      0.59 o 
   1   2   9        3.51        7.88      0.83 o 
   2   2   9        4.56        6.22      1.11 o 
   3   2   9      115.37      114.30      4.82 o 
   4   2   9        9.12        9.35      0.93 o 
   5   2   9      208.64      193.01      4.85 o 
   6   2   9        8.37        6.02      1.20 o 
   7   2   9       93.48      102.71      6.06 o 
   8   2   9       64.11       72.38     14.46 o 
 -10   3   9        2.28        5.08      1.94 o 
  -9   3   9       25.49       26.50      2.53 o 
  -8   3   9        0.03        0.93      1.08 o 
  -7   3   9       54.17       53.34      3.11 o 
  -6   3   9      229.02      223.37      5.12 o 
  -5   3   9      831.80      793.77      9.21 o 
  -4   3   9       26.47       23.19      1.27 o 
  -3   3   9        8.05        7.89      1.00 o 
  -2   3   9       19.95       24.29      1.51 o 
  -1   3   9        8.79        8.83      1.20 o 
   0   3   9       12.95       14.68      1.18 o 
   1   3   9      129.47      130.53      2.96 o 
   2   3   9      241.61      228.92      7.68 o 
   3   3   9       31.21       32.03      3.48 o 
   4   3   9       81.39       78.09      3.23 o 
   5   3   9        1.90        2.20      1.27 o 
   6   3   9       20.06       15.57      1.99 o 
   7   3   9        1.11       -0.11      1.42 o 
   8   3   9       15.32        5.78      2.76 o 
  -9   4   9       18.93       18.36      2.19 o 
  -8   4   9      109.82      104.33      4.63 o 
  -7   4   9        1.72        0.76      1.34 o 
  -6   4   9      182.43      192.46      4.86 o 
  -5   4   9     2337.42     2320.37     19.58 o 
  -4   4   9      215.00      208.72      4.96 o 
  -3   4   9       19.98       17.52      1.43 o 
  -2   4   9       40.50       38.62      1.71 o 
  -1   4   9      188.55      189.85      4.13 o 
   0   4   9       79.13       76.45      2.71 o 
   1   4   9      315.91      313.20      5.50 o 
   2   4   9      514.64      521.88     12.36 o 
   3   4   9      356.14      343.69      9.95 o 
   4   4   9       86.46       91.23      5.53 o 
   5   4   9      535.43      521.90     11.23 o 
   6   4   9       62.44       66.23      4.25 o 
   7   4   9       32.22       26.20      3.21 o 
   8   4   9       60.69       72.09      5.25 o 
  -9   5   9        1.85        3.84      1.57 o 
  -8   5   9        2.74        3.13      1.46 o 
  -7   5   9       36.09       34.37      3.04 o 
  -6   5   9       31.31       31.86      2.15 o 
  -5   5   9       14.90       19.16      2.25 o 
  -4   5   9      195.34      193.59      6.49 o 
  -3   5   9      149.45      145.32      3.44 o 
  -2   5   9       75.06       72.41      2.33 o 
  -1   5   9      120.08      115.35      3.53 o 
   0   5   9       76.26       67.55      2.69 o 
   1   5   9        3.65        4.52      1.39 o 
   2   5   9       34.03       33.79      2.94 o 
   3   5   9      119.40      114.98      7.61 o 
   4   5   9      108.80      119.61      6.64 o 
   5   5   9      274.27      274.31      8.55 o 
   6   5   9        2.09        3.69      1.50 o 
   7   5   9       54.23       57.24      5.50 o 
  -8   6   9        0.37        0.30      1.17 o 
  -7   6   9       10.64       10.47      1.76 o 
  -6   6   9        5.25        5.86      1.48 o 
  -5   6   9        0.01       -0.65      1.03 o 
  -4   6   9        1.00        2.11      1.01 o 
  -3   6   9      169.64      151.36      4.20 o 
  -2   6   9       12.82       10.59      1.13 o 
  -1   6   9       16.26       18.97      2.16 o 
   0   6   9       20.97       13.96      1.42 o 
   1   6   9      128.99      110.57      4.50 o 
   2   6   9        0.77        1.33      1.42 o 
   3   6   9       18.24       15.93      2.72 o 
   4   6   9        2.73        1.17      1.35 o 
   5   6   9        0.00       -0.02      1.32 o 
   6   6   9        0.76        2.10      1.96 o 
   7   6   9       53.80       75.56      6.77 o 
  -8   7   9        0.01       -2.08      2.08 o 
  -7   7   9        0.25       -1.92      1.92 o 
  -6   7   9       19.47       14.15      3.23 o 
  -5   7   9        0.93        3.46      1.54 o 
  -4   7   9        1.89        0.85      1.21 o 
  -3   7   9       25.69       24.12      2.26 o 
  -2   7   9        0.06        0.97      0.94 o 
  -1   7   9       24.41       24.80      3.23 o 
   0   7   9      318.80      308.44      9.09 o 
   1   7   9        4.67       10.92      1.97 o 
   2   7   9       72.84       68.58      4.57 o 
   3   7   9        2.03        1.75      2.08 o 
   4   7   9        2.82        0.50      1.40 o 
   5   7   9       39.59       47.74      5.30 o 
   6   7   9      155.07      167.54      9.78 o 
  -7   8   9        0.17        2.59      1.70 o 
  -6   8   9       14.24        8.43      2.06 o 
  -5   8   9        2.78        3.39      1.76 o 
  -4   8   9        1.22        1.85      1.24 o 
  -3   8   9        4.43        5.74      1.83 o 
  -2   8   9       42.29       38.27      3.51 o 
  -1   8   9        0.26        2.96      1.49 o 
   0   8   9        1.94        2.62      1.30 o 
   1   8   9        6.19        4.88      4.13 o 
   2   8   9       54.21       65.41      4.96 o 
   3   8   9       18.34       23.96      4.40 o 
   4   8   9       22.55       20.88      2.75 o 
   5   8   9        0.24        3.09      4.92 o 
  -5   9   9       21.82       20.43      3.03 o 
  -4   9   9       21.67       28.59      3.53 o 
  -3   9   9        0.89        2.77      2.15 o 
  -2   9   9       13.99       11.02      3.18 o 
  -1   9   9        0.54        1.39      2.19 o 
   0   9   9       56.90       66.83      6.35 o 
   1   9   9        1.67        2.39      2.14 o 
   2   9   9      119.43      138.17      7.23 o 
   3   9   9        1.34        5.58      1.75 o 
   4   9   9       13.47       23.37      4.01 o 
  -3  10   9       97.29      121.94     11.88 o 
  -2  10   9        6.24        5.44      2.22 o 
  -1  10   9       47.30       44.46      5.49 o 
   0  10   9       33.40       31.05      5.23 o 
   1  10   9       75.55       84.76      7.42 o 
 -10   0  10       71.14       66.06      5.22 o 
  -8   0  10        4.23        3.01      1.36 o 
  -6   0  10        9.87        9.67      1.75 o 
  -4   0  10        0.13        0.64      1.36 o 
  -2   0  10        3.76        3.62      1.02 o 
   0   0  10      109.96      104.96      3.50 o 
   2   0  10      164.88      150.54     10.14 o 
   4   0  10        5.29        9.17      1.37 o 
   6   0  10      617.18      567.52     12.38 o 
   8   0  10       22.40       33.14      4.42 o 
 -10   1  10        6.55        8.32      1.76 o 
  -9   1  10       51.23       43.97      3.18 o 
  -8   1  10       79.39       81.25      3.59 o 
  -7   1  10       38.33       38.10      2.16 o 
  -6   1  10       56.32       51.43      2.42 o 
  -5   1  10       39.49       40.45      2.27 o 
  -4   1  10      870.15      873.34      9.65 o 
  -3   1  10      205.44      223.38      4.43 o 
  -2   1  10      108.50      107.80      3.72 o 
  -1   1  10        1.07        0.97      0.76 o 
   0   1  10       15.63       19.77      2.00 o 
   1   1  10       10.88       13.96      1.13 o 
   2   1  10        0.92        1.43      0.84 o 
   3   1  10        0.64        2.08      1.23 o 
   4   1  10      352.84      340.33      7.03 o 
   5   1  10       13.92       15.82      1.45 o 
   6   1  10        0.19        2.26      1.05 o 
   7   1  10       22.04       18.11      1.92 o 
   8   1  10        0.01       -1.54      2.13 o 
 -10   2  10       10.21        8.03      1.92 o 
  -9   2  10       67.78       59.81      4.06 o 
  -8   2  10       15.09       13.99      1.88 o 
  -7   2  10        3.02        2.94      0.91 o 
  -6   2  10       13.37       15.15      1.40 o 
  -5   2  10        0.00       -0.54      1.02 o 
  -4   2  10        6.23        8.55      1.26 o 
  -3   2  10       41.99       50.82      2.15 o 
  -2   2  10      546.40      563.33      9.99 o 
  -1   2  10        1.03        1.43      0.53 o 
   0   2  10      271.71      271.34      5.49 o 
   1   2  10      450.97      440.72      8.36 o 
   2   2  10      458.53      453.73      7.17 o 
   3   2  10      155.55      160.86      5.45 o 
   4   2  10        0.00       -0.58      0.90 o 
   5   2  10       14.13       15.69      1.52 o 
   6   2  10        7.97        7.01      1.83 o 
   7   2  10        3.53        5.24      2.19 o 
   8   2  10        5.49        7.75      5.10 o 
  -9   3  10        4.96        7.57      2.00 o 
  -8   3  10        3.82        4.08      1.69 o 
  -7   3  10       14.22       17.23      1.94 o 
  -6   3  10       64.17       68.34      3.01 o 
  -5   3  10      113.32      102.04      3.25 o 
  -4   3  10      127.09      131.29      3.72 o 
  -3   3  10        1.30        1.71      0.69 o 
  -2   3  10        8.42        9.42      1.18 o 
  -1   3  10      371.59      369.64      5.92 o 
   0   3  10      126.40      143.65      3.80 o 
   1   3  10      404.35      407.25     10.69 o 
   2   3  10      136.45      135.31      5.24 o 
   3   3  10      132.90      123.47      5.14 o 
   4   3  10      274.88      266.63      6.09 o 
   5   3  10        1.81       -1.16      1.16 o 
   6   3  10        2.06        4.16      1.60 o 
   7   3  10      227.64      251.62     11.65 o 
   8   3  10       79.53       97.89     12.28 o 
  -9   4  10      129.24      146.34      5.79 o 
  -8   4  10      157.00      159.87      5.77 o 
  -7   4  10        2.13        1.90      2.17 o 
  -6   4  10        0.43        0.67      1.11 o 
  -5   4  10      169.15      159.59      4.40 o 
  -4   4  10      826.42      843.46      9.43 o 
  -3   4  10      613.39      618.92      8.17 o 
  -2   4  10       98.42       95.13      2.68 o 
  -1   4  10      280.21      271.74      5.13 o 
   0   4  10       58.73       52.65      3.04 o 
   1   4  10      116.37      117.77      5.30 o 
   2   4  10     1538.29     1508.96     18.28 o 
   3   4  10        4.96        3.40      1.47 o 
   4   4  10      143.79      154.30      6.22 o 
   5   4  10       34.40       37.42      2.94 o 
   6   4  10        5.96        8.00      2.04 o 
   7   4  10       20.26       18.42      3.66 o 
  -9   5  10        3.21        0.87      1.33 o 
  -8   5  10        0.07        0.53      1.18 o 
  -7   5  10       41.26       38.98      2.86 o 
  -6   5  10      280.03      273.29      6.89 o 
  -5   5  10        7.20        5.74      1.91 o 
  -4   5  10       35.03       32.42      2.14 o 
  -3   5  10        9.21       11.97      1.24 o 
  -2   5  10        0.43        2.29      1.38 o 
  -1   5  10       30.33       30.56      2.44 o 
   0   5  10      157.20      151.58      5.20 o 
   1   5  10       66.88       56.79      5.19 o 
   2   5  10      203.03      196.58      7.03 o 
   3   5  10      145.51      143.67     13.92 o 
   4   5  10       10.01       16.87      6.50 o 
   5   5  10        4.93        3.94      1.36 o 
   6   5  10       37.77       38.70      4.84 o 
   7   5  10        7.67        8.10      2.08 o 
  -8   6  10       23.43       23.44      2.41 o 
  -7   6  10       26.91       29.57      2.84 o 
  -6   6  10       23.97       22.98      3.41 o 
  -5   6  10       56.16       58.91      3.55 o 
  -4   6  10       50.85       53.51      3.33 o 
  -3   6  10       70.62       59.63      3.01 o 
  -2   6  10      185.50      179.90      4.82 o 
  -1   6  10       29.80       27.21      2.40 o 
   0   6  10      344.59      352.08      8.19 o 
   1   6  10       97.66       89.30      6.32 o 
   2   6  10       13.65       16.41      2.41 o 
   3   6  10       27.88       29.59      3.66 o 
   4   6  10       11.74       17.63      3.05 o 
   5   6  10        8.94       10.09      2.29 o 
   6   6  10       17.59       28.51      4.13 o 
  -7   7  10        1.09        1.18      1.81 o 
  -6   7  10       26.61       31.70      4.54 o 
  -5   7  10        1.26        3.61      1.47 o 
  -4   7  10       61.21       59.71      3.61 o 
  -3   7  10       27.16       19.53      2.11 o 
  -2   7  10        7.40        6.48      2.11 o 
  -1   7  10       57.29       55.57      3.44 o 
   0   7  10       39.21       28.98      4.15 o 
   1   7  10       27.05       34.15      3.33 o 
   2   7  10       46.37       44.22      3.86 o 
   3   7  10       16.89       20.02      3.30 o 
   4   7  10        2.68        1.94      1.39 o 
   5   7  10        1.61        3.70      1.98 o 
  -6   8  10        0.75        1.48      1.83 o 
  -5   8  10        5.75        3.84      1.55 o 
  -4   8  10        5.18        6.06      1.86 o 
  -3   8  10        1.85        2.71      3.55 o 
  -2   8  10        2.87        0.35      2.46 o 
  -1   8  10       18.08       24.48      3.08 o 
   0   8  10        0.00       -0.31      1.54 o 
   1   8  10       41.81       42.77      5.03 o 
   2   8  10       13.23       12.81      2.44 o 
   3   8  10        6.82       12.29      2.93 o 
   4   8  10        1.17        1.36      1.85 o 
  -4   9  10        9.61        4.30      4.03 o 
  -3   9  10        0.67        0.10      1.61 o 
  -2   9  10       25.66       28.21      3.49 o 
  -1   9  10        8.33        8.19      2.12 o 
   0   9  10        0.00       -1.80      2.68 o 
   1   9  10       39.55       36.57      4.94 o 
   2   9  10        2.93        5.52      2.79 o 
   3   9  10       15.20       29.72      3.66 o 
  -9   0  11        0.02        2.37      2.23 o 
  -7   0  11      144.35      144.04      6.40 o 
  -5   0  11      134.89      121.25      5.62 o 
  -3   0  11      415.87      390.25      7.95 o 
  -1   0  11       30.67       23.49      3.49 o 
   1   0  11      170.21      157.65     10.88 o 
   3   0  11       44.45       33.88      5.50 o 
   5   0  11      150.58      144.51      6.34 o 
   7   0  11       70.69       91.80      5.44 o 
  -9   1  11        6.70        5.60      1.46 o 
  -8   1  11       43.26       39.34      2.64 o 
  -7   1  11       19.46       19.65      1.85 o 
  -6   1  11       12.85       17.50      1.82 o 
  -5   1  11       17.12       19.09      1.68 o 
  -4   1  11      167.02      164.11      4.79 o 
  -3   1  11      145.53      135.44      3.87 o 
  -2   1  11       10.51        6.09      1.41 o 
  -1   1  11        0.37        0.52      0.42 o 
   0   1  11        0.99        0.74      1.13 o 
   1   1  11      134.11      129.06      7.51 o 
   2   1  11        1.20        3.36      1.60 o 
   3   1  11      207.98      207.95      7.45 o 
   4   1  11      189.04      181.92      7.28 o 
   5   1  11       44.89       48.51      2.88 o 
   6   1  11       15.69       16.27      1.89 o 
   7   1  11        2.59        2.69      1.43 o 
   8   1  11        2.86       -0.33      2.05 o 
  -9   2  11      139.19      134.73      5.03 o 
  -8   2  11       53.40       61.35      3.34 o 
  -7   2  11       29.14       23.75      1.83 o 
  -6   2  11       55.95       58.53      3.03 o 
  -5   2  11        1.71        2.61      1.06 o 
  -4   2  11      194.28      192.00      5.77 o 
  -3   2  11        2.56        2.11      0.78 o 
  -2   2  11        9.45        9.03      1.10 o 
  -1   2  11      315.43      302.91     11.22 o 
   0   2  11       58.53       58.14      3.13 o 
   1   2  11       20.23       20.30      6.62 o 
   2   2  11      417.94      428.12     12.79 o 
   3   2  11      112.46      105.34      4.54 o 
   4   2  11      109.72      117.03      5.02 o 
   5   2  11       72.51       72.84      3.77 o 
   6   2  11        5.61        8.00      2.01 o 
   7   2  11        7.92        8.02      2.55 o 
  -9   3  11        0.16        0.65      1.67 o 
  -8   3  11      135.31      138.98      5.41 o 
  -7   3  11      240.19      238.85      6.17 o 
  -6   3  11        4.84        6.12      1.30 o 
  -5   3  11        1.85        3.58      1.04 o 
  -4   3  11        3.04        3.82      0.95 o 
  -3   3  11        1.48        3.65      0.80 o 
  -2   3  11      121.45      118.48      3.52 o 
  -1   3  11       17.63       24.09      2.47 o 
   0   3  11       52.28       52.36      3.48 o 
   1   3  11        5.92        7.17      2.33 o 
   2   3  11      590.35      598.26     15.28 o 
   3   3  11      582.79      552.45     11.01 o 
   4   3  11        2.55        3.82      1.40 o 
   5   3  11        2.02        2.20      1.75 o 
   6   3  11        3.38        2.83      1.78 o 
   7   3  11      119.21      141.99     13.69 o 
  -9   4  11       51.91       56.99      4.18 o 
  -8   4  11       36.81       43.97      3.20 o 
  -7   4  11      934.60      911.22     13.21 o 
  -6   4  11       12.61       17.26      1.70 o 
  -5   4  11        4.49        6.31      1.13 o 
  -4   4  11      101.96       98.58      3.36 o 
  -3   4  11        5.14        5.11      0.91 o 
  -2   4  11      103.11       95.36      4.32 o 
  -1   4  11        0.00        1.13      1.18 o 
   0   4  11       34.32       39.89      3.22 o 
   1   4  11      132.34      122.59      5.57 o 
   2   4  11        2.82        2.79      1.11 o 
   3   4  11      230.28      236.96      7.69 o 
   4   4  11       27.33       24.12      2.65 o 
   5   4  11       18.93       20.36      2.80 o 
   6   4  11       20.61       19.36      3.59 o 
   7   4  11        0.03       -1.27      1.85 o 
  -8   5  11        4.56        2.24      1.17 o 
  -7   5  11        0.80       -1.28      1.32 o 
  -6   5  11      240.60      221.68      6.91 o 
  -5   5  11       20.89       23.92      2.15 o 
  -4   5  11       30.48       27.98      2.01 o 
  -3   5  11        4.32        4.25      1.26 o 
  -2   5  11        3.30        6.45      1.43 o 
  -1   5  11      224.36      224.59      8.16 o 
   0   5  11       38.72       42.80      3.16 o 
   1   5  11      102.86      103.36      5.36 o 
   2   5  11      136.63      129.01      5.89 o 
   3   5  11      859.33      874.63     15.40 o 
   4   5  11       43.10       45.35      6.48 o 
   5   5  11        2.05        2.86      1.42 o 
   6   5  11        1.83       -0.72      1.73 o 
  -7   6  11        0.50       -1.29      1.66 o 
  -6   6  11       26.19       28.16      3.21 o 
  -5   6  11      108.42      109.49      4.35 o 
  -4   6  11        2.09        2.69      1.24 o 
  -3   6  11      208.48      198.07      7.82 o 
  -2   6  11       95.38       87.01      4.17 o 
  -1   6  11       99.63       84.71      4.20 o 
   0   6  11       55.35       56.79      3.50 o 
   1   6  11      114.44      110.43      7.00 o 
   2   6  11        4.33        5.08      1.41 o 
   3   6  11      399.33      381.78     10.71 o 
   4   6  11       57.28       50.09      4.82 o 
   5   6  11       34.81       34.56      3.77 o 
   6   6  11       93.76       89.34      7.65 o 
  -7   7  11        0.91        1.60      1.61 o 
  -6   7  11        5.79        6.88      2.13 o 
  -5   7  11       14.54       13.54      1.96 o 
  -4   7  11       29.46       31.28      2.92 o 
  -3   7  11      189.87      194.78     13.36 o 
  -2   7  11      165.63      148.56      6.99 o 
  -1   7  11       18.90       16.22      2.19 o 
   0   7  11       17.04       13.25      1.93 o 
   1   7  11        0.00       -2.10      2.10 o 
   2   7  11        7.38       10.93      6.47 o 
   3   7  11        2.31        1.64      1.61 o 
   4   7  11        1.42        2.29      1.46 o 
   5   7  11       44.78       52.55      5.63 o 
  -5   8  11        0.24        1.79      2.01 o 
  -4   8  11        9.80       12.94      2.63 o 
  -3   8  11       30.18       27.20      3.30 o 
  -2   8  11       26.58       24.40      3.55 o 
  -1   8  11        9.30        7.69      3.13 o 
   0   8  11        1.96        1.62      1.39 o 
   1   8  11        0.71        6.15      2.63 o 
   2   8  11        7.43       10.51      2.91 o 
   3   8  11        2.11        6.58      2.37 o 
  -3   9  11        3.63        3.44      2.32 o 
  -2   9  11        1.02       -0.06      1.71 o 
  -1   9  11       25.63       30.21      3.55 o 
   0   9  11        3.21        2.62      2.35 o 
   1   9  11        6.18        0.25      2.24 o 
  -8   0  12        5.65        7.01      4.39 o 
  -6   0  12       46.01       48.91      3.88 o 
  -4   0  12       53.31       51.31      3.76 o 
  -2   0  12        2.75        8.02      3.63 o 
   0   0  12      110.70       98.91      9.02 o 
   2   0  12       51.98       61.53      7.54 o 
   4   0  12      217.29      188.25     12.94 o 
   6   0  12       51.48       41.12      3.65 o 
  -9   1  12        6.59        1.24      1.63 o 
  -8   1  12       26.79       29.54      2.95 o 
  -7   1  12       31.47       30.39      2.26 o 
  -6   1  12      177.55      172.66      6.42 o 
  -5   1  12       75.12       86.12      4.70 o 
  -4   1  12        5.95        6.80      1.23 o 
  -3   1  12       20.31       21.42      1.99 o 
  -2   1  12       54.67       55.56      3.19 o 
  -1   1  12       61.35       60.33      5.76 o 
   0   1  12      143.20      128.50      7.40 o 
   1   1  12       75.18       71.24      5.64 o 
   2   1  12       54.53       50.68      4.84 o 
   3   1  12       20.79       16.75      2.47 o 
   4   1  12       97.21       95.60      5.58 o 
   5   1  12       90.49       82.89      3.86 o 
   6   1  12       24.01       24.36      2.70 o 
   7   1  12       25.40       19.50      3.04 o 
  -9   2  12        0.53       -0.69      1.42 o 
  -8   2  12        2.28        3.32      1.28 o 
  -7   2  12      129.67      126.65      4.83 o 
  -6   2  12       69.92       69.27      3.55 o 
  -5   2  12        0.40        0.19      0.93 o 
  -4   2  12       60.38       55.81      2.54 o 
  -3   2  12       10.74        9.25      1.26 o 
  -2   2  12      247.46      231.24      4.78 o 
  -1   2  12      649.30      649.87     11.66 o 
   0   2  12        0.85        2.25      2.10 o 
   1   2  12       72.82       72.90      4.68 o 
   2   2  12       48.09       50.84      4.07 o 
   3   2  12        7.60        6.01      2.04 o 
   4   2  12      136.28      131.93      7.91 o 
   5   2  12       25.50       27.29      2.83 o 
   6   2  12       78.16       87.37      4.85 o 
   7   2  12       80.09       85.58      5.77 o 
  -9   3  12        3.48        6.79      1.73 o 
  -8   3  12       84.92       95.05      4.24 o 
  -7   3  12      168.24      181.20      5.49 o 
  -6   3  12      209.58      224.05      6.19 o 
  -5   3  12       54.31       54.02      2.97 o 
  -4   3  12       29.67       27.90      2.50 o 
  -3   3  12       64.28       65.85      2.58 o 
  -2   3  12      113.77      102.37      4.46 o 
  -1   3  12       29.09       30.75      2.99 o 
   0   3  12      890.23      909.85     14.43 o 
   1   3  12      113.01      125.52     12.33 o 
   2   3  12      148.19      157.26     10.56 o 
   3   3  12        3.33        5.67      2.59 o 
   4   3  12        0.33        2.70      2.28 o 
   5   3  12      148.13      155.78      7.71 o 
   6   3  12        0.60       -1.37      1.76 o 
   7   3  12       37.04       40.14      8.04 o 
  -8   4  12       27.35       24.26      2.23 o 
  -7   4  12      140.12      136.52      5.28 o 
  -6   4  12      110.48      102.49      3.87 o 
  -5   4  12        2.88        2.79      1.03 o 
  -4   4  12        1.11        1.19      0.84 o 
  -3   4  12       21.86       26.88      2.53 o 
  -2   4  12        8.28        5.99      2.66 o 
  -1   4  12       59.09       62.70      3.52 o 
   0   4  12       39.89       35.15      3.14 o 
   1   4  12        1.65        0.17      2.06 o 
   2   4  12       37.51       35.47      4.16 o 
   3   4  12       25.91       28.92      2.92 o 
   4   4  12        2.28        1.01      2.33 o 
   5   4  12       10.03       17.74      2.66 o 
   6   4  12        7.04       10.17      2.91 o 
  -8   5  12        0.68        0.34      1.51 o 
  -7   5  12      258.89      235.48      8.21 o 
  -6   5  12      264.91      249.74      8.11 o 
  -5   5  12        0.21        0.71      1.12 o 
  -4   5  12       27.45       29.98      2.79 o 
  -3   5  12       13.22       12.95      2.26 o 
  -2   5  12      138.76      139.64      5.20 o 
  -1   5  12      257.42      243.69      8.41 o 
   0   5  12       30.73       26.37      3.94 o 
   1   5  12       20.58       21.48      2.85 o 
   2   5  12        8.71        8.16      3.93 o 
   3   5  12      250.81      258.38      8.63 o 
   4   5  12       40.26       42.63      4.84 o 
   5   5  12        0.00        0.54      1.58 o 
   6   5  12       30.83       37.77      5.26 o 
  -7   6  12        5.20        4.96      1.92 o 
  -6   6  12       89.33       89.74      5.94 o 
  -5   6  12        0.11        1.76      1.11 o 
  -4   6  12        0.42        0.56      1.30 o 
  -3   6  12        6.18        4.66      1.73 o 
  -2   6  12      140.59      136.65      6.63 o 
  -1   6  12       45.76       34.63      2.84 o 
   0   6  12        7.79        8.68      1.73 o 
   1   6  12       19.06       23.54      2.96 o 
   2   6  12       25.28       26.08      3.78 o 
   3   6  12      141.74      141.98      6.75 o 
   4   6  12       14.17       11.93      2.24 o 
   5   6  12      102.95      108.54     11.08 o 
  -6   7  12        5.16        4.58      1.65 o 
  -5   7  12        0.09       -1.72      1.72 o 
  -4   7  12        0.63        0.23      1.60 o 
  -3   7  12       14.03       18.22      2.73 o 
  -2   7  12       92.42       97.47      6.93 o 
  -1   7  12       27.06       32.57      2.90 o 
   0   7  12       17.04       20.41      2.60 o 
   1   7  12       26.38       29.35      3.50 o 
   2   7  12      114.27      114.81      7.19 o 
   3   7  12        0.00       -0.37      1.54 o 
   4   7  12        0.09        2.52      1.54 o 
  -4   8  12        3.85        0.59      1.57 o 
  -3   8  12        5.21        1.70      1.77 o 
  -2   8  12       20.32       18.64      3.08 o 
  -1   8  12       78.11      101.59      7.50 o 
   0   8  12        5.50        6.62      1.57 o 
   1   8  12        4.53        5.44      1.97 o 
   2   8  12       32.64       37.58      4.06 o 
  -9   0  13        0.97        2.65      2.47 o 
  -7   0  13       10.63       14.21      2.69 o 
  -5   0  13      181.77      156.30      6.75 o 
  -3   0  13      153.08      154.39     11.62 o 
  -1   0  13       38.21       28.19      4.94 o 
   1   0  13       92.26       84.32      8.99 o 
   3   0  13        9.25        3.95      2.28 o 
   5   0  13        0.32        4.57      1.74 o 
  -9   1  13        4.00        2.83      2.33 o 
  -8   1  13        9.30       11.37      1.88 o 
  -7   1  13        4.53        3.37      1.12 o 
  -6   1  13       38.62       30.12      2.45 o 
  -5   1  13       37.04       38.37      2.68 o 
  -4   1  13       38.77       44.31      3.15 o 
  -3   1  13        7.21       11.86      4.99 o 
  -2   1  13       28.05       31.00      2.50 o 
  -1   1  13       33.84       42.44      4.53 o 
   0   1  13      122.43      118.21      7.33 o 
   1   1  13       16.44       25.09      3.81 o 
   2   1  13       11.74       15.49      3.20 o 
   3   1  13      129.92      144.53      8.42 o 
   4   1  13      148.67      142.95      7.07 o 
   5   1  13        6.39       10.02      1.58 o 
   6   1  13        2.02        0.46      1.28 o 
  -8   2  13       18.04       20.31      2.31 o 
  -7   2  13        0.83        0.21      1.09 o 
  -6   2  13       26.20       30.29      2.88 o 
  -5   2  13        0.81        2.03      1.18 o 
  -4   2  13       88.28       85.27      3.14 o 
  -3   2  13        1.00        1.17      1.42 o 
  -2   2  13        0.01       -0.64      1.62 o 
  -1   2  13      105.01      112.65      6.85 o 
   0   2  13      438.27      455.46     14.46 o 
   1   2  13      658.73      625.01     17.03 o 
   2   2  13       35.80       38.51      3.74 o 
   3   2  13        0.54        1.79      2.26 o 
   4   2  13       11.65       10.51      2.44 o 
   5   2  13       77.05       74.77      4.50 o 
   6   2  13        1.43        1.02      1.41 o 
  -8   3  13       23.22       22.04      2.44 o 
  -7   3  13        5.89        7.10      1.51 o 
  -6   3  13       13.48       14.76      1.75 o 
  -5   3  13       63.32       68.68      3.03 o 
  -4   3  13       93.71      104.98      4.06 o 
  -3   3  13      136.48      127.78      5.08 o 
  -2   3  13        7.47       10.29      1.74 o 
  -1   3  13      287.32      295.29      8.68 o 
   0   3  13        9.41       12.87      2.25 o 
   1   3  13      512.67      542.83     12.93 o 
   2   3  13       81.35       87.66      6.52 o 
   3   3  13       78.70       81.83      6.47 o 
   4   3  13        5.74        4.21      1.92 o 
   5   3  13        0.74       -0.20      1.80 o 
   6   3  13        2.22        3.49      2.27 o 
  -8   4  13      145.88      141.77      5.29 o 
  -7   4  13        7.25        3.31      1.39 o 
  -6   4  13        5.58        9.16      1.80 o 
  -5   4  13        0.16       -0.61      1.42 o 
  -4   4  13        6.02        6.93      1.91 o 
  -3   4  13        0.00        1.92      1.35 o 
  -2   4  13      146.92      143.16      5.60 o 
  -1   4  13       97.36       92.94      7.61 o 
   0   4  13       58.25       66.09      4.36 o 
   1   4  13       36.90       36.77      4.40 o 
   2   4  13       39.10       32.43      4.18 o 
   3   4  13        3.07        3.01      2.06 o 
   4   4  13       24.37       25.36      3.74 o 
   5   4  13      146.34      165.59     10.28 o 
  -7   5  13       26.30       21.25      3.18 o 
  -6   5  13      260.56      251.91      9.47 o 
  -5   5  13      274.86      270.83      8.18 o 
  -4   5  13       37.90       36.81      3.11 o 
  -3   5  13       23.82       24.61      2.67 o 
  -2   5  13       80.44       87.46      5.31 o 
  -1   5  13       32.83       33.44      2.79 o 
   0   5  13       60.94       69.16      4.61 o 
   1   5  13       34.90       34.69      3.81 o 
   2   5  13       26.04       25.70      6.67 o 
   3   5  13        5.30        7.89      2.73 o 
   4   5  13       10.29        5.54      2.34 o 
   5   5  13       54.03       64.53      5.13 o 
  -6   6  13       57.97       49.61      4.56 o 
  -5   6  13       45.80       46.35      4.15 o 
  -4   6  13       52.00       41.00      3.46 o 
  -3   6  13       69.36       72.31      5.07 o 
  -2   6  13       18.69       20.79      2.89 o 
  -1   6  13      132.62      130.20      5.50 o 
   0   6  13       25.48       20.25      2.76 o 
   1   6  13      110.95       94.95      5.72 o 
   2   6  13        2.13        2.85      4.03 o 
   3   6  13        1.93        1.31      2.13 o 
   4   6  13       43.56       46.81      5.45 o 
  -5   7  13        0.58        2.18      1.83 o 
  -4   7  13       50.18       62.00      4.27 o 
  -3   7  13        9.41       12.14      2.49 o 
  -2   7  13       14.00       15.11      2.58 o 
  -1   7  13        4.30        2.43      1.64 o 
   0   7  13       12.02       12.89      2.34 o 
   1   7  13       24.37       36.22      3.82 o 
   2   7  13        5.65       12.65      3.33 o 
   3   7  13        0.15        0.53      2.29 o 
  -3   8  13        0.02        0.84      1.98 o 
  -2   8  13        3.08        2.42      2.28 o 
  -1   8  13       29.57       25.42      3.40 o 
   0   8  13      110.27      129.57     15.30 o 
  -8   0  14       25.93       21.71      4.06 o 
  -6   0  14      154.27      148.32      7.08 o 
  -4   0  14        1.28        1.69      2.56 o 
  -2   0  14       57.62       63.02      8.02 o 
   0   0  14        2.55        2.35      2.57 o 
   2   0  14      175.57      191.42     13.89 o 
   4   0  14       17.10       15.48      4.50 o 
   6   0  14       18.70       17.64      4.91 o 
  -8   1  14        1.07        0.64      1.25 o 
  -7   1  14       40.32       40.38      4.44 o 
  -6   1  14        9.12        7.61      1.54 o 
  -5   1  14       88.90       91.20      4.70 o 
  -4   1  14       36.38       34.46      9.94 o 
  -3   1  14       16.13       25.82      4.04 o 
  -2   1  14        9.46       12.24      2.86 o 
  -1   1  14        8.19        7.11      3.76 o 
   0   1  14      171.69      174.75      9.26 o 
   1   1  14      173.76      173.92      9.39 o 
   2   1  14      106.08      105.59      7.44 o 
   3   1  14       29.98       34.50      4.52 o 
   4   1  14       39.25       48.86      5.41 o 
   5   1  14        0.25       -0.68      1.65 o 
   6   1  14       31.54       29.62      3.52 o 
  -8   2  14       96.79       94.20      4.67 o 
  -7   2  14       24.18       25.03      2.44 o 
  -6   2  14       21.66       16.27      2.14 o 
  -5   2  14       42.77       34.88      3.00 o 
  -4   2  14       15.22       13.91      3.11 o 
  -3   2  14        0.71       -0.31      1.74 o 
  -2   2  14       65.79       74.27      6.19 o 
  -1   2  14       65.30       56.25      5.46 o 
   0   2  14       45.83       50.23      5.29 o 
   1   2  14      129.18      123.11      8.05 o 
   2   2  14       37.06       30.82      6.25 o 
   3   2  14       47.67       52.44      4.55 o 
   4   2  14        7.32        7.31      2.19 o 
   5   2  14        9.10        5.54      1.71 o 
  -7   3  14       62.64       57.99      4.09 o 
  -6   3  14       47.35       50.69      3.64 o 
  -5   3  14        1.88        1.48      1.28 o 
  -4   3  14       99.35       93.05      5.68 o 
  -3   3  14        0.12        0.63      1.22 o 
  -2   3  14       68.29       61.52      5.26 o 
  -1   3  14       58.32       65.14      4.76 o 
   0   3  14      183.38      191.89     10.09 o 
   1   3  14        2.56        5.03      1.80 o 
   2   3  14       92.29       93.12      5.82 o 
   3   3  14        0.52        0.57      2.48 o 
   4   3  14       21.83       18.48      2.87 o 
   5   3  14        3.76        1.28      1.78 o 
  -7   4  14        2.46        3.81      3.75 o 
  -6   4  14        0.01        0.42      1.50 o 
  -5   4  14        3.20        5.76      2.60 o 
  -4   4  14       89.48       85.66      4.57 o 
  -3   4  14      117.99      115.58      5.29 o 
  -2   4  14      120.79      135.07      5.62 o 
  -1   4  14       18.02       14.41      2.40 o 
   0   4  14        7.97        8.35      1.88 o 
   1   4  14       28.62       33.11      4.44 o 
   2   4  14        6.76        6.01      2.29 o 
   3   4  14        7.45        7.55      3.92 o 
   4   4  14        0.07       -1.87      2.34 o 
  -6   5  14       45.91       39.32      4.14 o 
  -5   5  14       11.27       16.58      4.81 o 
  -4   5  14       30.06       29.21      2.93 o 
  -3   5  14      287.76      286.94      8.46 o 
  -2   5  14        0.94        1.15      1.46 o 
  -1   5  14        0.51       -0.11      1.47 o 
   0   5  14        5.51        3.47      1.58 o 
   1   5  14      262.53      284.28     19.74 o 
   2   5  14       11.79       12.46      3.02 o 
   3   5  14       14.17       15.88      3.64 o 
   4   5  14       17.03       22.65      4.10 o 
  -5   6  14       19.28       20.17      2.63 o 
  -4   6  14       22.15       27.27      3.96 o 
  -3   6  14       21.10       22.33      4.14 o 
  -2   6  14        7.86        6.96      2.13 o 
  -1   6  14        0.95        2.18      2.37 o 
   0   6  14        0.17       -3.07      3.07 o 
   1   6  14      444.96      488.23     15.83 o 
   2   6  14       45.25       44.39      5.30 o 
   3   6  14       14.91       13.82      3.29 o 
  -3   7  14       38.67       40.10      4.20 o 
  -2   7  14        1.42       -2.08      2.08 o 
  -1   7  14        0.02        0.47      1.98 o 
   0   7  14       27.91       20.67      3.00 o 
   1   7  14      109.44       96.71      6.20 o 
  -7   0  15       69.45       71.89      9.01 o 
  -5   0  15       10.37       12.94      4.14 o 
  -3   0  15       23.72       25.32      5.56 o 
  -1   0  15       23.75       24.84      5.74 o 
   1   0  15       29.90       43.85      7.45 o 
   3   0  15       18.93       18.54      5.55 o 
   5   0  15        0.72        0.66      2.67 o 
  -7   1  15       47.41       38.54      3.06 o 
  -6   1  15       40.56       33.74      3.18 o 
  -5   1  15        5.44        7.09      2.09 o 
  -4   1  15       54.74       65.65      6.03 o 
  -3   1  15       89.74       89.45      6.88 o 
  -2   1  15      190.99      201.78     10.30 o 
  -1   1  15      172.19      173.04      9.64 o 
   0   1  15       41.90       49.36      5.46 o 
   1   1  15       26.40       28.07      8.94 o 
   2   1  15        0.02        0.28      2.17 o 
   3   1  15        1.95        0.87      3.12 o 
   4   1  15      136.21      141.64     13.57 o 
   5   1  15       70.65       80.11      7.68 o 
  -7   2  15       16.12       16.04      2.20 o 
  -6   2  15        0.89        2.02      2.09 o 
  -5   2  15       41.47       45.93      4.20 o 
  -4   2  15        6.45        8.01      2.14 o 
  -3   2  15       92.11       93.17      7.22 o 
  -2   2  15       49.33       53.61      5.48 o 
  -1   2  15      126.10      136.13      8.66 o 
   0   2  15       76.31       93.10      7.32 o 
   1   2  15       13.05       15.00      3.47 o 
   2   2  15      116.35      110.79      8.10 o 
   3   2  15      114.94      115.18      8.28 o 
   4   2  15        0.87        1.71      3.48 o 
  -7   3  15        2.64        5.73      2.52 o 
  -6   3  15        4.16        6.05      1.87 o 
  -5   3  15       22.35       21.29      3.23 o 
  -4   3  15        2.37        0.52      1.80 o 
  -3   3  15       42.05       47.56      5.41 o 
  -2   3  15       37.20       38.26      4.79 o 
  -1   3  15        0.91        1.83      2.02 o 
   0   3  15        0.00       -1.57      2.54 o 
   1   3  15        2.98        2.87      4.12 o 
   2   3  15       17.58       23.03      3.23 o 
   3   3  15       53.27       52.33      5.41 o 
   4   3  15        3.02        4.94      3.88 o 
  -6   4  15       37.63       33.91      5.17 o 
  -5   4  15       24.05       29.82      3.68 o 
  -4   4  15       25.23       29.89      3.64 o 
  -3   4  15      452.23      461.24     13.13 o 
  -2   4  15        1.38        3.85      2.49 o 
  -1   4  15       21.37       22.41      4.15 o 
   0   4  15       13.84       11.39      3.45 o 
   1   4  15       38.68       43.81      4.37 o 
   2   4  15       22.45       18.39      3.11 o 
   3   4  15       31.59       47.89      5.11 o 
  -5   5  15       13.95       12.65      2.61 o 
  -4   5  15       70.81       58.93      6.25 o 
  -3   5  15       45.32       51.55      4.70 o 
  -2   5  15       10.56       12.86      2.44 o 
  -1   5  15       51.22       59.28      4.73 o 
   0   5  15        7.47        8.00      3.29 o 
   1   5  15       40.33       42.90      5.18 o 
   2   5  15       14.20       17.80      4.80 o 
  -4   6  15        0.07        2.10      2.10 o 
  -3   6  15       14.34       19.68      2.63 o 
  -2   6  15        5.61        7.45      3.35 o 
  -1   6  15        0.12       -0.05      2.26 o 
   0   6  15       39.34       49.92      4.57 o 
   1   6  15       67.92       72.89     12.22 o 
  -6   0  16       48.61       45.32      7.48 o 
  -4   0  16       25.54       29.26      5.94 o 
  -2   0  16      282.14      308.58     18.63 o 
   0   0  16        5.29        7.37      3.80 o 
   2   0  16        2.84       -0.47      3.03 o 
   4   0  16       21.35       18.38      5.85 o 
  -6   1  16        0.03        3.32      5.12 o 
  -5   1  16       58.73       63.58      6.09 o 
  -4   1  16       59.70       78.07      6.76 o 
  -3   1  16        6.34        6.90      4.91 o 
  -2   1  16       65.72       73.51      6.65 o 
  -1   1  16      312.79      335.09     21.59 o 
   0   1  16      229.95      225.62     12.64 o 
   1   1  16        2.23        1.99      3.23 o 
   2   1  16       95.28       94.59     11.07 o 
   3   1  16        2.83        4.21      2.71 o 
  -6   2  16        3.28        0.69      1.91 o 
  -5   2  16       30.08       28.06      3.76 o 
  -4   2  16        0.97        6.05      3.22 o 
  -3   2  16       23.94       25.61      4.17 o 
  -2   2  16       78.00       85.76     11.31 o 
  -1   2  16       51.24       54.51      5.92 o 
   0   2  16       17.81       22.47      4.12 o 
   1   2  16       10.64       13.41      3.39 o 
   2   2  16       76.84       76.51      7.00 o 
   3   2  16        0.36       -0.50      2.83 o 
  -5   3  16        2.37        3.90      1.96 o 
  -4   3  16       87.31       94.23      6.17 o 
  -3   3  16       58.58       59.80      6.15 o 
  -2   3  16        1.88        3.51      2.12 o 
  -1   3  16        2.89       -0.60      2.58 o 
   0   3  16        3.43        6.38      2.86 o 
   1   3  16        4.43        3.75      2.35 o 
   2   3  16       26.13       27.02      5.65 o 
   3   3  16      116.51      130.74     11.24 o 
  -5   4  16       32.88       42.15      4.33 o 
  -4   4  16       11.57       12.95      4.72 o 
  -3   4  16        2.23        2.57      2.44 o 
  -2   4  16       65.80       66.21      6.53 o 
  -1   4  16      175.03      194.59     11.05 o 
   0   4  16        3.16        1.05      2.12 o 
   1   4  16       29.43       34.57     13.30 o 
   2   4  16       14.91       16.35      3.16 o 
  -3   5  16        0.97        1.20      2.56 o 
  -2   5  16        9.43       11.90      3.53 o 
  -1   5  16       15.21       11.55      3.71 o 
   0   5  16        2.43        1.36      3.18 o 
   1   5  16        2.24        4.08      2.90 o 
  -5   0  17        2.44        6.48      3.62 o 
  -3   0  17       51.24       68.81      9.41 o 
  -1   0  17      454.54      497.90     24.74 o 
   1   0  17       40.23       43.30      7.73 o 
  -5   1  17        8.90        3.97      2.54 o 
  -4   1  17       10.92       15.27      3.74 o 
  -3   1  17       13.77       15.63      3.45 o 
  -2   1  17        4.93        5.35      2.80 o 
  -1   1  17      131.56      141.42      9.55 o 
   0   1  17       35.83       35.71      5.80 o 
   1   1  17       73.57       80.17      9.18 o 
   2   1  17        5.42        5.19      4.37 o 
  -5   2  17        0.00       -2.26      2.64 o 
  -4   2  17        2.81        3.93      3.95 o 
  -3   2  17        4.19        3.68      2.14 o 
  -2   2  17       25.18       27.03      7.21 o 
  -1   2  17        7.79        7.41      2.66 o 
   0   2  17       10.67        8.37      2.84 o 
   1   2  17      111.89      142.95      9.75 o 
   2   2  17        0.47        2.74      2.44 o 
  -4   3  17       72.43       80.12     13.58 o 
  -3   3  17       16.15       18.29      6.25 o 
  -2   3  17        0.92        4.96      2.58 o 
  -1   3  17       13.98       15.16      3.38 o 
   0   3  17       23.83       29.85      4.83 o 
   1   3  17       11.36        3.63      2.51 o 
  -2   4  17       55.36       51.17      6.27 o 
  -1   4  17       13.56       11.63      3.32 o 
  -2   0  18      105.25       94.22     11.36 o 
   0   0  18      228.85      241.81     18.20 o 
  -2   1  18       49.79       45.81     11.89 o 
  -1   1  18        1.30       10.35      4.54 o 
                                                 
